# Supplementary material for: New antiproliferative germacranolides from Carpesium divaricatum
Source: RSC Adv. 2019 Apr 11;9(20):11493–502. doi: 10.1039/c9ra00478e (PMC9063262; doi:10.1039/c9ra00478e)
Supplement: RA-009-C9RA00478E-s002 [file RA-009-C9RA00478E-s002.cif]

# Electronic Supplementary Material (ESI) for RSC Advances.
# This journal is © The Royal Society of Chemistry 2019

####################################################################### 
# 
# This file contains crystal structure data downloaded from the 
# Cambridge Structural Database (CSD) hosted by the Cambridge 
# Crystallographic Data Centre (CCDC).
# 
# Full information about CCDC data access policies and citation 
# guidelines are available at http://www.ccdc.cam.ac.uk/access/V1 
# 
# Audit and citation data items may have been added by the CCDC. 
# Please retain this information to preserve the provenance of 
# this file and to allow appropriate attribution of the data. 
# 
#######################################################################

data_exp_5183
_database_code_depnum_ccdc_archive 'CCDC 1585969'
_audit_update_record             
;
2017-11-16 deposited with the CCDC.	2019-03-04 downloaded from the CCDC.
;
_audit_creation_date             2017-11-06
_audit_creation_method           
;
  Olex2 1.1
  (compiled 2011.02.15 svn.r1672, GUI svn.r3494)
;
_chemical_name_common            ?
_chemical_name_systematic        ?
_chemical_formula_moiety         'C23 H34 O8'
_chemical_formula_sum            'C23 H34 O8'
_chemical_formula_weight         438.50
_chemical_absolute_configuration ?
_chemical_melting_point          ?
loop_
_atom_type_symbol
_atom_type_description
_atom_type_scat_dispersion_real
_atom_type_scat_dispersion_imag
_atom_type_scat_source
C C 0.0181 0.0091 'International Tables Vol C Tables 4.2.6.8 and 6.1.1.4'
H H 0.0000 0.0000 'International Tables Vol C Tables 4.2.6.8 and 6.1.1.4'
O O 0.0492 0.0322 'International Tables Vol C Tables 4.2.6.8 and 6.1.1.4'

_space_group_crystal_system      orthorhombic
_space_group_IT_number           19
_space_group_name_H-M_alt        'P 21 21 21'
_space_group_name_Hall           'P 2ac 2ab'
loop_
_space_group_symop_operation_xyz
'x, y, z'
'-x+1/2, -y, z+1/2'
'x+1/2, -y+1/2, -z'
'-x, y+1/2, -z+1/2'

_cell_length_a                   5.61656(10)
_cell_length_b                   18.3134(3)
_cell_length_c                   22.9609(6)
_cell_angle_alpha                90
_cell_angle_beta                 90
_cell_angle_gamma                90
_cell_volume                     2361.72(9)
_cell_formula_units_Z            4
_cell_measurement_reflns_used    4069
_cell_measurement_temperature    104.4
_cell_measurement_theta_max      70.9135
_cell_measurement_theta_min      3.8479
_exptl_absorpt_coefficient_mu    0.766
_exptl_absorpt_correction_T_max  1.00000
_exptl_absorpt_correction_T_min  0.81151
_exptl_absorpt_correction_type   multi-scan
_exptl_absorpt_process_details   
;
CrysAlisPro, Agilent Technologies,
Version 1.171.35.11 (release 16-05-2011 CrysAlis171 .NET)
(compiled May 16 2011,17:55:39)
Empirical absorption correction using spherical harmonics,
 implemented in SCALE3 ABSPACK scaling algorithm.
;
_exptl_absorpt_special_details   ?
_exptl_crystal_colour            ?
_exptl_crystal_density_diffrn    1.233
_exptl_crystal_density_meas      ?
_exptl_crystal_density_method    ?
_exptl_crystal_description       ?
_exptl_crystal_F_000             944
_exptl_crystal_size_max          0.250
_exptl_crystal_size_mid          0.140
_exptl_crystal_size_min          0.130
_exptl_transmission_factor_max   ?
_exptl_transmission_factor_min   ?
_diffrn_reflns_av_R_equivalents  0.0275
_diffrn_reflns_av_unetI/netI     0.0403
_diffrn_reflns_Laue_measured_fraction_full 0.999
_diffrn_reflns_Laue_measured_fraction_max 0.988
_diffrn_reflns_limit_h_max       6
_diffrn_reflns_limit_h_min       -4
_diffrn_reflns_limit_k_max       22
_diffrn_reflns_limit_k_min       -22
_diffrn_reflns_limit_l_max       26
_diffrn_reflns_limit_l_min       -27
_diffrn_reflns_number            7993
_diffrn_reflns_point_group_measured_fraction_full 0.999
_diffrn_reflns_point_group_measured_fraction_max 0.976
_diffrn_reflns_theta_full        67.684
_diffrn_reflns_theta_max         71.051
_diffrn_reflns_theta_min         3.850
_diffrn_ambient_temperature      104.4
_diffrn_detector_area_resol_mean 16.0971
_diffrn_measured_fraction_theta_full 0.999
_diffrn_measured_fraction_theta_max 0.988
_diffrn_measurement_details      
;
#__ type_ start__ end____ width___ exp.time_
  1 omega  -11.00   15.00   1.0000    1.5000
omega____ theta____ kappa____ phi______ frames
    -       -8.5000   45.0000 -150.0000 26

#__ type_ start__ end____ width___ exp.time_
  2 omega   28.00   55.00   1.0000    1.5000
omega____ theta____ kappa____ phi______ frames
    -       -8.5000   45.0000 -150.0000 27

#__ type_ start__ end____ width___ exp.time_
  3 omega  -33.00   62.00   1.0000    1.5000
omega____ theta____ kappa____ phi______ frames
    -       34.8036  -77.0000 -150.0000 95

#__ type_ start__ end____ width___ exp.time_
  4 omega    8.00   41.00   1.0000    1.5000
omega____ theta____ kappa____ phi______ frames
    -       34.8036   77.0000  -30.0000 33

#__ type_ start__ end____ width___ exp.time_
  5 omega   34.00  103.00   1.0000    1.5000
omega____ theta____ kappa____ phi______ frames
    -       34.8036   37.0000  -60.0000 69

#__ type_ start__ end____ width___ exp.time_
  6 omega   53.00   87.00   1.0000    1.5000
omega____ theta____ kappa____ phi______ frames
    -       34.8036   77.0000  -30.0000 34

#__ type_ start__ end____ width___ exp.time_
  7 omega   18.00   43.00   1.0000    1.5000
omega____ theta____ kappa____ phi______ frames
    -       34.8036  -37.0000 -150.0000 25

#__ type_ start__ end____ width___ exp.time_
  8 omega   40.00   68.00   1.0000    3.0000
omega____ theta____ kappa____ phi______ frames
    -      108.0000  -45.0000 -180.0000 28

#__ type_ start__ end____ width___ exp.time_
  9 omega   44.00   98.00   1.0000    3.0000
omega____ theta____ kappa____ phi______ frames
    -      108.0000  -45.0000   60.0000 54

#__ type_ start__ end____ width___ exp.time_
 10 omega  147.00  175.00   1.0000    3.0000
omega____ theta____ kappa____ phi______ frames
    -      108.0000   45.0000 -120.0000 28

#__ type_ start__ end____ width___ exp.time_
 11 omega   40.00   88.00   1.0000    3.0000
omega____ theta____ kappa____ phi______ frames
    -      108.0000  -45.0000  -60.0000 48

#__ type_ start__ end____ width___ exp.time_
 12 omega   61.00  132.00   1.0000    3.0000
omega____ theta____ kappa____ phi______ frames
    -      108.0000  -77.0000 -150.0000 71

#__ type_ start__ end____ width___ exp.time_
 13 omega   54.00   80.00   1.0000    3.0000
omega____ theta____ kappa____ phi______ frames
    -      108.0000  -45.0000 -150.0000 26

#__ type_ start__ end____ width___ exp.time_
 14 omega   78.00  117.00   1.0000    3.0000
omega____ theta____ kappa____ phi______ frames
    -      108.0000 -116.0000 -116.0000 39

#__ type_ start__ end____ width___ exp.time_
 15 omega   73.00  176.00   1.0000    3.0000
omega____ theta____ kappa____ phi______ frames
    -      108.0000   15.0000 -180.0000 103

#__ type_ start__ end____ width___ exp.time_
 16 omega   52.00   93.00   1.0000    3.0000
omega____ theta____ kappa____ phi______ frames
    -      108.0000  -45.0000    0.0000 41
;
_diffrn_measurement_device_type  'Xcalibur, Eos, Gemini'
_diffrn_measurement_method       '\w scans'
_diffrn_orient_matrix_UB_11      0.0407153000
_diffrn_orient_matrix_UB_12      -0.0253193000
_diffrn_orient_matrix_UB_13      -0.0632091000
_diffrn_orient_matrix_UB_21      -0.0301833000
_diffrn_orient_matrix_UB_22      0.0792396000
_diffrn_orient_matrix_UB_23      -0.0213299000
_diffrn_orient_matrix_UB_31      0.2694675000
_diffrn_orient_matrix_UB_32      0.0125678000
_diffrn_orient_matrix_UB_33      0.0071152000
_diffrn_radiation_monochromator  graphite
_diffrn_radiation_type           'Cu K\a'
_diffrn_radiation_wavelength     1.5418
_diffrn_source                   'Enhance (Cu) X-ray Source'
_reflns_Friedel_coverage         0.701
_reflns_Friedel_fraction_full    0.998
_reflns_Friedel_fraction_max     0.960
_reflns_number_gt                4244
_reflns_number_total             4456
_reflns_odcompleteness_completeness 99.84
_reflns_odcompleteness_iscentric 1
_reflns_odcompleteness_theta     66.97
_reflns_special_details          
;
 Reflections were merged by SHELXL according to the crystal
 class for the calculation of statistics and refinement.
 
 _reflns_Friedel_fraction is defined as the number of unique
 Friedel pairs measured divided by the number that would be
 possible theoretically, ignoring centric projections and
 systematic absences.
;
_reflns_threshold_expression     'I > 2\s(I)'
_computing_cell_refinement       
;
CrysAlisPro, Agilent Technologies,
Version 1.171.35.11 (release 16-05-2011 CrysAlis171 .NET)
(compiled May 16 2011,17:55:39)
;
_computing_data_collection       
;
CrysAlisPro, Agilent Technologies,
Version 1.171.35.11 (release 16-05-2011 CrysAlis171 .NET)
(compiled May 16 2011,17:55:39)
;
_computing_data_reduction        
;
CrysAlisPro, Agilent Technologies,
Version 1.171.35.11 (release 16-05-2011 CrysAlis171 .NET)
(compiled May 16 2011,17:55:39)
;
_computing_molecular_graphics    
;
O. V. Dolomanov, L. J. Bourhis, R. J. Gildea, J. A. K. Howard and H. Puschmann,
OLEX2: a complete structure solution, refinement and analysis program.
J. Appl. Cryst. (2009). 42, 339-341.
;
_computing_publication_material  
;
O. V. Dolomanov, L. J. Bourhis, R. J. Gildea, J. A. K. Howard and H. Puschmann,
OLEX2: a complete structure solution, refinement and analysis program.
J. Appl. Cryst. (2009). 42, 339-341.
;
_computing_structure_refinement  'SHELXL-2014/7 (Sheldrick, 2014)'
_computing_structure_solution    
'A short history of SHELX (Sheldrick, 2007)/Bruker'
_refine_diff_density_max         0.222
_refine_diff_density_min         -0.226
_refine_diff_density_rms         0.048
_refine_ls_abs_structure_details 
;
 Flack x determined using 1678 quotients [(I+)-(I-)]/[(I+)+(I-)]
 (Parsons, Flack and Wagner, Acta Cryst. B69 (2013) 249-259).
;
_refine_ls_abs_structure_Flack   0.06(11)
_refine_ls_extinction_coef       .
_refine_ls_extinction_method     none
_refine_ls_goodness_of_fit_ref   1.025
_refine_ls_hydrogen_treatment    constr
_refine_ls_matrix_type           full
_refine_ls_number_parameters     287
_refine_ls_number_reflns         4456
_refine_ls_number_restraints     0
_refine_ls_R_factor_all          0.0407
_refine_ls_R_factor_gt           0.0384
_refine_ls_restrained_S_all      1.025
_refine_ls_shift/su_max          0.001
_refine_ls_shift/su_mean         0.000
_refine_ls_structure_factor_coef Fsqd
_refine_ls_weighting_details     
'w=1/[\s^2^(Fo^2^)+(0.0585P)^2^+0.3280P] where P=(Fo^2^+2Fc^2^)/3'
_refine_ls_weighting_scheme      calc
_refine_ls_wR_factor_gt          0.0973
_refine_ls_wR_factor_ref         0.1000
_refine_special_details          ?
_atom_sites_solution_hydrogens   geom
_atom_sites_solution_primary     ?
_atom_sites_solution_secondary   ?
loop_
_atom_site_label
_atom_site_type_symbol
_atom_site_fract_x
_atom_site_fract_y
_atom_site_fract_z
_atom_site_U_iso_or_equiv
_atom_site_adp_type
_atom_site_occupancy
_atom_site_site_symmetry_order
_atom_site_calc_flag
_atom_site_refinement_flags_posn
_atom_site_refinement_flags_adp
_atom_site_refinement_flags_occupancy
_atom_site_disorder_assembly
_atom_site_disorder_group
O3 O 0.8615(3) 0.99560(9) 0.16789(7) 0.0177(3) Uani 1 1 d . . . . .
O5 O 1.2264(3) 0.92378(9) 0.22644(7) 0.0200(3) Uani 1 1 d . . . . .
H5 H 1.2436 0.9548 0.2010 0.030 Uiso 1 1 calc R U . . .
O4 O 0.4860(3) 1.03768(9) 0.16701(8) 0.0225(4) Uani 1 1 d . . . . .
O6 O 0.9053(3) 0.90608(9) 0.41518(8) 0.0235(4) Uani 1 1 d . . . . .
O7 O 0.8084(3) 1.04570(9) 0.39832(7) 0.0196(3) Uani 1 1 d . . . . .
O1 O 0.8746(3) 1.08146(8) 0.25568(7) 0.0183(3) Uani 1 1 d . . . . .
O2 O 0.7094(3) 1.19219(9) 0.26019(9) 0.0283(4) Uani 1 1 d . . . . .
C16 C 0.6830(4) 1.03644(12) 0.14596(10) 0.0177(5) Uani 1 1 d . . . . .
O8 O 0.6342(4) 1.04327(11) 0.48622(8) 0.0312(4) Uani 1 1 d . . . . .
C13 C 0.3189(4) 1.11980(13) 0.32428(11) 0.0221(5) Uani 1 1 d . . . . .
H13A H 0.2930 1.1693 0.3177 0.027 Uiso 1 1 calc R U . . .
H13B H 0.2071 1.0925 0.3448 0.027 Uiso 1 1 calc R U . . .
C9 C 0.6345(4) 0.99454(12) 0.37733(10) 0.0174(5) Uani 1 1 d . . . . .
H9 H 0.4840 1.0037 0.3976 0.021 Uiso 1 1 calc R U . . .
C14 C 0.9719(4) 0.84576(13) 0.16777(11) 0.0223(5) Uani 1 1 d . . . . .
H14A H 1.0071 0.8748 0.1340 0.034 Uiso 1 1 calc R U . . .
H14B H 0.8131 0.8268 0.1648 0.034 Uiso 1 1 calc R U . . .
H14C H 1.0829 0.8060 0.1702 0.034 Uiso 1 1 calc R U . . .
C1 C 0.8273(4) 1.00728(11) 0.27450(10) 0.0160(4) Uani 1 1 d . . . . .
H1 H 0.9597 0.9909 0.2990 0.019 Uiso 1 1 calc R U . . .
C6 C 0.6526(4) 0.79113(12) 0.34676(11) 0.0216(5) Uani 1 1 d . . . . .
H6A H 0.7931 0.7757 0.3680 0.026 Uiso 1 1 calc R U . . .
H6B H 0.5408 0.7508 0.3470 0.026 Uiso 1 1 calc R U . . .
C2 C 0.8096(4) 0.95592(12) 0.22052(10) 0.0164(4) Uani 1 1 d . . . . .
H2 H 0.6485 0.9356 0.2181 0.020 Uiso 1 1 calc R U . . .
C3 C 0.9923(4) 0.89304(12) 0.22237(10) 0.0172(4) Uani 1 1 d . . . . .
C5 C 0.7243(4) 0.80674(13) 0.28351(11) 0.0223(5) Uani 1 1 d . . . . .
H5A H 0.6003 0.8356 0.2652 0.027 Uiso 1 1 calc R U . . .
H5B H 0.7350 0.7608 0.2626 0.027 Uiso 1 1 calc R U . . .
C4 C 0.9626(4) 0.84741(12) 0.27764(10) 0.0177(5) Uani 1 1 d . . . . .
H4A H 0.9809 0.8794 0.3110 0.021 Uiso 1 1 calc R U . . .
H4B H 1.0903 0.8118 0.2791 0.021 Uiso 1 1 calc R U . . .
C21 C 0.9924(5) 1.11480(13) 0.47215(11) 0.0269(5) Uani 1 1 d . . . . .
H21 H 1.1412 1.0958 0.4559 0.032 Uiso 1 1 calc R U . . .
C18 C 0.9294(5) 1.14134(13) 0.11489(11) 0.0243(5) Uani 1 1 d . . . . .
H18A H 0.8434 1.1726 0.1410 0.036 Uiso 1 1 calc R U . . .
H18B H 0.9839 1.1692 0.0821 0.036 Uiso 1 1 calc R U . . .
H18C H 1.0637 1.1206 0.1348 0.036 Uiso 1 1 calc R U . . .
C11 C 0.5151(4) 1.08818(12) 0.30453(10) 0.0175(5) Uani 1 1 d . . . . .
C20 C 0.7918(5) 1.06392(12) 0.45531(11) 0.0207(5) Uani 1 1 d . . . . .
C12 C 0.6996(4) 1.12824(12) 0.27170(10) 0.0200(5) Uani 1 1 d . . . . .
C7 C 0.5397(4) 0.85586(12) 0.37911(11) 0.0202(5) Uani 1 1 d . . . . .
H7 H 0.4099 0.8757 0.3553 0.024 Uiso 1 1 calc R U . . .
C17 C 0.7649(4) 1.07977(13) 0.09368(10) 0.0191(5) Uani 1 1 d . . . . .
H17 H 0.8566 1.0474 0.0681 0.023 Uiso 1 1 calc R U . . .
C19 C 0.5524(5) 1.10912(14) 0.05963(11) 0.0247(5) Uani 1 1 d . . . . .
H19A H 0.4508 1.0693 0.0486 0.037 Uiso 1 1 calc R U . . .
H19B H 0.6078 1.1338 0.0253 0.037 Uiso 1 1 calc R U . . .
H19C H 0.4648 1.1427 0.0836 0.037 Uiso 1 1 calc R U . . .
C10 C 0.5976(4) 1.01014(11) 0.31226(10) 0.0161(4) Uani 1 1 d . . . . .
H10 H 0.4782 0.9766 0.2964 0.019 Uiso 1 1 calc R U . . .
C8 C 0.7168(4) 0.91658(13) 0.39192(10) 0.0188(5) Uani 1 1 d . . . . .
C15 C 0.4382(5) 0.83157(14) 0.43831(12) 0.0276(6) Uani 1 1 d . . . . .
H15A H 0.3111 0.7974 0.4321 0.041 Uiso 1 1 calc R U . . .
H15B H 0.3786 0.8734 0.4589 0.041 Uiso 1 1 calc R U . . .
H15C H 0.5617 0.8088 0.4608 0.041 Uiso 1 1 calc R U . . .
C23 C 1.0176(7) 1.11925(18) 0.53830(13) 0.0465(9) Uani 1 1 d . . . . .
H23A H 1.0618 1.0722 0.5533 0.070 Uiso 1 1 calc R U . . .
H23B H 0.8686 1.1340 0.5551 0.070 Uiso 1 1 calc R U . . .
H23C H 1.1383 1.1543 0.5481 0.070 Uiso 1 1 calc R U . . .
C22 C 0.9441(7) 1.19009(14) 0.44548(13) 0.0401(8) Uani 1 1 d . . . . .
H22A H 1.0732 1.2224 0.4547 0.060 Uiso 1 1 calc R U . . .
H22B H 0.7986 1.2094 0.4611 0.060 Uiso 1 1 calc R U . . .
H22C H 0.9302 1.1856 0.4040 0.060 Uiso 1 1 calc R U . . .

loop_
_atom_site_aniso_label
_atom_site_aniso_U_11
_atom_site_aniso_U_22
_atom_site_aniso_U_33
_atom_site_aniso_U_23
_atom_site_aniso_U_13
_atom_site_aniso_U_12
O3 0.0163(7) 0.0164(7) 0.0204(8) 0.0016(6) 0.0011(6) 0.0005(6)
O5 0.0161(8) 0.0179(8) 0.0261(8) 0.0030(6) 0.0002(7) 0.0001(6)
O4 0.0165(8) 0.0223(8) 0.0287(9) 0.0057(7) 0.0015(7) 0.0015(7)
O6 0.0224(9) 0.0228(8) 0.0255(8) 0.0011(7) -0.0047(7) 0.0006(7)
O7 0.0225(8) 0.0174(7) 0.0190(8) -0.0013(6) -0.0004(7) -0.0043(7)
O1 0.0193(8) 0.0114(7) 0.0242(8) 0.0010(6) -0.0001(7) -0.0011(6)
O2 0.0331(10) 0.0127(7) 0.0390(10) 0.0030(7) 0.0055(8) 0.0002(7)
C16 0.0187(11) 0.0135(9) 0.0207(11) -0.0029(8) -0.0027(9) -0.0002(9)
O8 0.0381(10) 0.0320(9) 0.0236(9) -0.0019(8) 0.0035(9) -0.0079(8)
C13 0.0216(11) 0.0186(11) 0.0260(12) -0.0005(9) -0.0011(10) 0.0030(10)
C9 0.0167(11) 0.0159(10) 0.0196(11) -0.0002(8) 0.0003(9) -0.0014(9)
C14 0.0242(12) 0.0177(10) 0.0251(12) -0.0032(9) -0.0001(10) 0.0016(10)
C1 0.0153(10) 0.0124(10) 0.0203(11) 0.0005(8) -0.0015(9) -0.0011(8)
C6 0.0228(12) 0.0132(10) 0.0287(12) 0.0038(9) -0.0030(10) -0.0028(9)
C2 0.0156(10) 0.0144(10) 0.0191(11) -0.0004(8) 0.0005(9) -0.0006(9)
C3 0.0148(10) 0.0138(9) 0.0229(11) -0.0022(9) -0.0014(9) 0.0009(8)
C5 0.0247(12) 0.0157(10) 0.0265(12) -0.0001(9) -0.0028(10) -0.0055(9)
C4 0.0189(11) 0.0132(9) 0.0209(11) -0.0024(8) -0.0015(9) 0.0010(8)
C21 0.0353(14) 0.0201(11) 0.0251(12) -0.0023(9) -0.0007(11) -0.0052(11)
C18 0.0216(12) 0.0228(11) 0.0284(12) 0.0041(10) 0.0013(10) -0.0021(10)
C11 0.0193(11) 0.0136(10) 0.0195(10) 0.0015(8) -0.0038(9) 0.0002(9)
C20 0.0260(12) 0.0155(10) 0.0206(11) 0.0020(8) -0.0020(10) 0.0018(9)
C12 0.0196(11) 0.0177(11) 0.0226(11) -0.0026(9) -0.0013(10) -0.0007(9)
C7 0.0201(12) 0.0156(10) 0.0249(12) 0.0031(9) -0.0022(9) -0.0014(9)
C17 0.0199(11) 0.0179(10) 0.0195(11) -0.0001(8) 0.0018(9) 0.0034(9)
C19 0.0261(13) 0.0243(11) 0.0237(12) 0.0045(10) -0.0031(10) 0.0007(10)
C10 0.0143(10) 0.0128(10) 0.0213(11) -0.0005(8) -0.0010(9) -0.0009(8)
C8 0.0204(11) 0.0188(11) 0.0171(10) 0.0013(9) 0.0005(9) -0.0014(9)
C15 0.0281(13) 0.0235(12) 0.0312(13) 0.0042(10) 0.0040(11) -0.0030(10)
C23 0.073(2) 0.0395(16) 0.0267(14) -0.0003(12) -0.0118(16) -0.0264(17)
C22 0.065(2) 0.0173(12) 0.0375(16) -0.0010(11) -0.0007(15) -0.0066(13)

_geom_special_details            
;
 All esds (except the esd in the dihedral angle between two l.s. planes)
 are estimated using the full covariance matrix.  The cell esds are taken
 into account individually in the estimation of esds in distances, angles
 and torsion angles; correlations between esds in cell parameters are only
 used when they are defined by crystal symmetry.  An approximate (isotropic)
 treatment of cell esds is used for estimating esds involving l.s. planes.
;
loop_
_geom_bond_atom_site_label_1
_geom_bond_atom_site_label_2
_geom_bond_distance
_geom_bond_site_symmetry_2
_geom_bond_publ_flag
O3 C16 1.349(3) . ?
O3 C2 1.440(3) . ?
O5 H5 0.8200 . ?
O5 C3 1.433(3) . ?
O4 C16 1.208(3) . ?
O6 C8 1.201(3) . ?
O7 C9 1.437(3) . ?
O7 C20 1.354(3) . ?
O1 C1 1.450(2) . ?
O1 C12 1.354(3) . ?
O2 C12 1.202(3) . ?
C16 C17 1.511(3) . ?
O8 C20 1.196(3) . ?
C13 H13A 0.9300 . ?
C13 H13B 0.9300 . ?
C13 C11 1.325(4) . ?
C9 H9 0.9800 . ?
C9 C10 1.535(3) . ?
C9 C8 1.537(3) . ?
C14 H14A 0.9600 . ?
C14 H14B 0.9600 . ?
C14 H14C 0.9600 . ?
C14 C3 1.528(3) . ?
C1 H1 0.9800 . ?
C1 C2 1.559(3) . ?
C1 C10 1.555(3) . ?
C6 H6A 0.9700 . ?
C6 H6B 0.9700 . ?
C6 C5 1.534(3) . ?
C6 C7 1.536(3) . ?
C2 H2 0.9800 . ?
C2 C3 1.543(3) . ?
C3 C4 1.528(3) . ?
C5 H5A 0.9700 . ?
C5 H5B 0.9700 . ?
C5 C4 1.537(3) . ?
C4 H4A 0.9700 . ?
C4 H4B 0.9700 . ?
C21 H21 0.9800 . ?
C21 C20 1.512(4) . ?
C21 C23 1.528(4) . ?
C21 C22 1.533(4) . ?
C18 H18A 0.9600 . ?
C18 H18B 0.9600 . ?
C18 H18C 0.9600 . ?
C18 C17 1.537(3) . ?
C11 C12 1.477(3) . ?
C11 C10 1.513(3) . ?
C7 H7 0.9800 . ?
C7 C8 1.521(3) . ?
C7 C15 1.540(3) . ?
C17 H17 0.9800 . ?
C17 C19 1.525(3) . ?
C19 H19A 0.9600 . ?
C19 H19B 0.9600 . ?
C19 H19C 0.9600 . ?
C10 H10 0.9800 . ?
C15 H15A 0.9600 . ?
C15 H15B 0.9600 . ?
C15 H15C 0.9600 . ?
C23 H23A 0.9600 . ?
C23 H23B 0.9600 . ?
C23 H23C 0.9600 . ?
C22 H22A 0.9600 . ?
C22 H22B 0.9600 . ?
C22 H22C 0.9600 . ?

loop_
_geom_angle_atom_site_label_1
_geom_angle_atom_site_label_2
_geom_angle_atom_site_label_3
_geom_angle
_geom_angle_site_symmetry_1
_geom_angle_site_symmetry_3
_geom_angle_publ_flag
C16 O3 C2 116.27(17) . . ?
C3 O5 H5 109.5 . . ?
C20 O7 C9 115.99(18) . . ?
C12 O1 C1 112.26(18) . . ?
O3 C16 C17 111.18(19) . . ?
O4 C16 O3 122.8(2) . . ?
O4 C16 C17 126.0(2) . . ?
H13A C13 H13B 120.0 . . ?
C11 C13 H13A 120.0 . . ?
C11 C13 H13B 120.0 . . ?
O7 C9 H9 108.3 . . ?
O7 C9 C10 107.27(18) . . ?
O7 C9 C8 109.17(19) . . ?
C10 C9 H9 108.3 . . ?
C10 C9 C8 115.18(19) . . ?
C8 C9 H9 108.3 . . ?
H14A C14 H14B 109.5 . . ?
H14A C14 H14C 109.5 . . ?
H14B C14 H14C 109.5 . . ?
C3 C14 H14A 109.5 . . ?
C3 C14 H14B 109.5 . . ?
C3 C14 H14C 109.5 . . ?
O1 C1 H1 108.6 . . ?
O1 C1 C2 109.87(17) . . ?
O1 C1 C10 106.65(17) . . ?
C2 C1 H1 108.6 . . ?
C10 C1 H1 108.6 . . ?
C10 C1 C2 114.26(17) . . ?
H6A C6 H6B 107.5 . . ?
C5 C6 H6A 108.5 . . ?
C5 C6 H6B 108.5 . . ?
C5 C6 C7 114.98(19) . . ?
C7 C6 H6A 108.5 . . ?
C7 C6 H6B 108.5 . . ?
O3 C2 C1 110.48(17) . . ?
O3 C2 H2 109.4 . . ?
O3 C2 C3 105.38(17) . . ?
C1 C2 H2 109.4 . . ?
C3 C2 C1 112.71(18) . . ?
C3 C2 H2 109.4 . . ?
O5 C3 C14 110.16(18) . . ?
O5 C3 C2 108.59(17) . . ?
O5 C3 C4 105.12(18) . . ?
C14 C3 C2 110.52(18) . . ?
C14 C3 C4 111.30(18) . . ?
C4 C3 C2 111.00(18) . . ?
C6 C5 H5A 108.8 . . ?
C6 C5 H5B 108.8 . . ?
C6 C5 C4 113.7(2) . . ?
H5A C5 H5B 107.7 . . ?
C4 C5 H5A 108.8 . . ?
C4 C5 H5B 108.8 . . ?
C3 C4 C5 115.64(19) . . ?
C3 C4 H4A 108.4 . . ?
C3 C4 H4B 108.4 . . ?
C5 C4 H4A 108.4 . . ?
C5 C4 H4B 108.4 . . ?
H4A C4 H4B 107.4 . . ?
C20 C21 H21 108.6 . . ?
C20 C21 C23 110.9(2) . . ?
C20 C21 C22 108.7(2) . . ?
C23 C21 H21 108.6 . . ?
C23 C21 C22 111.5(2) . . ?
C22 C21 H21 108.6 . . ?
H18A C18 H18B 109.5 . . ?
H18A C18 H18C 109.5 . . ?
H18B C18 H18C 109.5 . . ?
C17 C18 H18A 109.5 . . ?
C17 C18 H18B 109.5 . . ?
C17 C18 H18C 109.5 . . ?
C13 C11 C12 122.8(2) . . ?
C13 C11 C10 128.9(2) . . ?
C12 C11 C10 108.3(2) . . ?
O7 C20 C21 110.3(2) . . ?
O8 C20 O7 123.1(2) . . ?
O8 C20 C21 126.5(2) . . ?
O1 C12 C11 109.49(19) . . ?
O2 C12 O1 121.6(2) . . ?
O2 C12 C11 128.9(2) . . ?
C6 C7 H7 108.9 . . ?
C6 C7 C15 110.91(19) . . ?
C8 C7 C6 112.8(2) . . ?
C8 C7 H7 108.9 . . ?
C8 C7 C15 106.41(19) . . ?
C15 C7 H7 108.9 . . ?
C16 C17 C18 108.47(19) . . ?
C16 C17 H17 108.5 . . ?
C16 C17 C19 110.73(19) . . ?
C18 C17 H17 108.5 . . ?
C19 C17 C18 112.0(2) . . ?
C19 C17 H17 108.5 . . ?
C17 C19 H19A 109.5 . . ?
C17 C19 H19B 109.5 . . ?
C17 C19 H19C 109.5 . . ?
H19A C19 H19B 109.5 . . ?
H19A C19 H19C 109.5 . . ?
H19B C19 H19C 109.5 . . ?
C9 C10 C1 115.11(18) . . ?
C9 C10 H10 109.8 . . ?
C1 C10 H10 109.8 . . ?
C11 C10 C9 109.35(18) . . ?
C11 C10 C1 102.74(17) . . ?
C11 C10 H10 109.8 . . ?
O6 C8 C9 120.7(2) . . ?
O6 C8 C7 123.0(2) . . ?
C7 C8 C9 116.1(2) . . ?
C7 C15 H15A 109.5 . . ?
C7 C15 H15B 109.5 . . ?
C7 C15 H15C 109.5 . . ?
H15A C15 H15B 109.5 . . ?
H15A C15 H15C 109.5 . . ?
H15B C15 H15C 109.5 . . ?
C21 C23 H23A 109.5 . . ?
C21 C23 H23B 109.5 . . ?
C21 C23 H23C 109.5 . . ?
H23A C23 H23B 109.5 . . ?
H23A C23 H23C 109.5 . . ?
H23B C23 H23C 109.5 . . ?
C21 C22 H22A 109.5 . . ?
C21 C22 H22B 109.5 . . ?
C21 C22 H22C 109.5 . . ?
H22A C22 H22B 109.5 . . ?
H22A C22 H22C 109.5 . . ?
H22B C22 H22C 109.5 . . ?

loop_
_geom_torsion_atom_site_label_1
_geom_torsion_atom_site_label_2
_geom_torsion_atom_site_label_3
_geom_torsion_atom_site_label_4
_geom_torsion
_geom_torsion_site_symmetry_1
_geom_torsion_site_symmetry_2
_geom_torsion_site_symmetry_3
_geom_torsion_site_symmetry_4
_geom_torsion_publ_flag
O3 C16 C17 C18 -72.0(2) . . . . ?
O3 C16 C17 C19 164.71(19) . . . . ?
O3 C2 C3 O5 63.1(2) . . . . ?
O3 C2 C3 C14 -57.9(2) . . . . ?
O3 C2 C3 C4 178.15(17) . . . . ?
O5 C3 C4 C5 -178.85(18) . . . . ?
O4 C16 C17 C18 107.0(3) . . . . ?
O4 C16 C17 C19 -16.3(3) . . . . ?
O7 C9 C10 C1 56.2(2) . . . . ?
O7 C9 C10 C11 -58.8(2) . . . . ?
O7 C9 C8 O6 -2.8(3) . . . . ?
O7 C9 C8 C7 173.09(18) . . . . ?
O1 C1 C2 O3 4.0(2) . . . . ?
O1 C1 C2 C3 121.6(2) . . . . ?
O1 C1 C10 C9 -111.5(2) . . . . ?
O1 C1 C10 C11 7.3(2) . . . . ?
C16 O3 C2 C1 -80.0(2) . . . . ?
C16 O3 C2 C3 157.94(18) . . . . ?
C13 C11 C12 O1 -178.1(2) . . . . ?
C13 C11 C12 O2 3.4(4) . . . . ?
C13 C11 C10 C9 -61.8(3) . . . . ?
C13 C11 C10 C1 175.5(2) . . . . ?
C9 O7 C20 O8 -4.9(3) . . . . ?
C9 O7 C20 C21 177.06(19) . . . . ?
C14 C3 C4 C5 -59.6(2) . . . . ?
C1 O1 C12 O2 179.5(2) . . . . ?
C1 O1 C12 C11 0.8(2) . . . . ?
C1 C2 C3 O5 -57.5(2) . . . . ?
C1 C2 C3 C14 -178.42(19) . . . . ?
C1 C2 C3 C4 57.6(2) . . . . ?
C6 C5 C4 C3 -154.1(2) . . . . ?
C6 C7 C8 O6 -51.2(3) . . . . ?
C6 C7 C8 C9 133.0(2) . . . . ?
C2 O3 C16 O4 -3.4(3) . . . . ?
C2 O3 C16 C17 175.58(17) . . . . ?
C2 C1 C10 C9 126.9(2) . . . . ?
C2 C1 C10 C11 -114.34(19) . . . . ?
C2 C3 C4 C5 63.9(2) . . . . ?
C5 C6 C7 C8 -69.8(3) . . . . ?
C5 C6 C7 C15 170.9(2) . . . . ?
C20 O7 C9 C10 151.65(19) . . . . ?
C20 O7 C9 C8 -82.9(2) . . . . ?
C12 O1 C1 C2 119.05(19) . . . . ?
C12 O1 C1 C10 -5.3(2) . . . . ?
C12 C11 C10 C9 115.8(2) . . . . ?
C12 C11 C10 C1 -6.9(2) . . . . ?
C7 C6 C5 C4 80.2(3) . . . . ?
C10 C9 C8 O6 117.9(2) . . . . ?
C10 C9 C8 C7 -66.2(3) . . . . ?
C10 C1 C2 O3 123.80(19) . . . . ?
C10 C1 C2 C3 -118.6(2) . . . . ?
C10 C11 C12 O1 4.2(2) . . . . ?
C10 C11 C12 O2 -174.3(3) . . . . ?
C8 C9 C10 C1 -65.5(3) . . . . ?
C8 C9 C10 C11 179.5(2) . . . . ?
C15 C7 C8 O6 70.6(3) . . . . ?
C15 C7 C8 C9 -105.1(2) . . . . ?
C23 C21 C20 O7 -164.4(2) . . . . ?
C23 C21 C20 O8 17.6(4) . . . . ?
C22 C21 C20 O7 72.7(3) . . . . ?
C22 C21 C20 O8 -105.2(3) . . . . ?

_shelx_estimated_absorpt_T_max   0.907
_shelx_estimated_absorpt_T_min   0.832
_shelx_res_checksum              88261
_shelx_res_file                  
;
    exp_5183.res created by SHELXL-2014/7

TITL exp_5183 in P212121 #19
CELL 1.54184 5.616556 18.31343 22.96086 90 90 90
ZERR 4 0.000102 0.000338 0.000604 0 0 0
LATT -1
SYMM 0.5-X,-Y,0.5+Z
SYMM 0.5+X,0.5-Y,-Z
SYMM -X,0.5+Y,0.5-Z

SFAC C H O
UNIT 92 136 32

L.S. 4
PLAN  6
SIZE 0.13 0.14 0.25
REM reset to P212121 #19
bond $H
conf
htab
fmap 2
acta
REM <HKL>D:/zouzhongmei/exp_5183/struct/olex2_exp_5183/exp_5183.hkl</HKL>

WGHT    0.058500    0.328000
FVAR       4.54208
O3    3    0.861532    0.995603    0.167895    11.00000    0.01625    0.01639 =
         0.02040    0.00164    0.00112    0.00052
O5    3    1.226425    0.923780    0.226443    11.00000    0.01607    0.01791 =
         0.02614    0.00300    0.00022    0.00007
AFIX 147
H5    2    1.243592    0.954781    0.201019    11.00000   -1.50000
AFIX   0
O4    3    0.485969    1.037683    0.167014    11.00000    0.01650    0.02234 =
         0.02869    0.00571    0.00154    0.00151
O6    3    0.905254    0.906085    0.415184    11.00000    0.02236    0.02283 =
         0.02545    0.00105   -0.00471    0.00063
O7    3    0.808423    1.045698    0.398324    11.00000    0.02254    0.01736 =
         0.01899   -0.00129   -0.00039   -0.00434
O1    3    0.874564    1.081461    0.255680    11.00000    0.01934    0.01138 =
         0.02417    0.00096   -0.00014   -0.00111
O2    3    0.709441    1.192187    0.260192    11.00000    0.03314    0.01270 =
         0.03901    0.00302    0.00552    0.00023
C16   1    0.682962    1.036437    0.145962    11.00000    0.01872    0.01355 =
         0.02072   -0.00292   -0.00265   -0.00023
O8    3    0.634212    1.043273    0.486217    11.00000    0.03806    0.03196 =
         0.02355   -0.00193    0.00354   -0.00792
C13   1    0.318916    1.119802    0.324284    11.00000    0.02162    0.01862 =
         0.02604   -0.00054   -0.00111    0.00297
AFIX  93
H13A  2    0.292980    1.169265    0.317655    11.00000   -1.20000
H13B  2    0.207138    1.092538    0.344779    11.00000   -1.20000
AFIX   0
C9    1    0.634533    0.994539    0.377335    11.00000    0.01667    0.01591 =
         0.01955   -0.00017    0.00030   -0.00137
AFIX  13
H9    2    0.484031    1.003723    0.397649    11.00000   -1.20000
AFIX   0
C14   1    0.971947    0.845762    0.167769    11.00000    0.02417    0.01773 =
         0.02512   -0.00317   -0.00009    0.00158
AFIX 137
H14A  2    1.007129    0.874766    0.134023    11.00000   -1.50000
H14B  2    0.813055    0.826814    0.164764    11.00000   -1.50000
H14C  2    1.082875    0.805998    0.170215    11.00000   -1.50000
AFIX   0
C1    1    0.827276    1.007280    0.274500    11.00000    0.01528    0.01242 =
         0.02030    0.00049   -0.00153   -0.00112
AFIX  13
H1    2    0.959702    0.990855    0.299011    11.00000   -1.20000
AFIX   0
C6    1    0.652645    0.791127    0.346759    11.00000    0.02281    0.01324 =
         0.02874    0.00375   -0.00296   -0.00284
AFIX  23
H6A   2    0.793093    0.775668    0.368029    11.00000   -1.20000
H6B   2    0.540820    0.750764    0.347016    11.00000   -1.20000
AFIX   0
C2    1    0.809621    0.955924    0.220518    11.00000    0.01558    0.01439 =
         0.01909   -0.00044    0.00053   -0.00061
AFIX  13
H2    2    0.648506    0.935597    0.218146    11.00000   -1.20000
AFIX   0
C3    1    0.992293    0.893043    0.222372    11.00000    0.01482    0.01379 =
         0.02289   -0.00218   -0.00143    0.00086
C5    1    0.724309    0.806740    0.283506    11.00000    0.02470    0.01569 =
         0.02649   -0.00014   -0.00281   -0.00554
AFIX  23
H5A   2    0.600316    0.835633    0.265238    11.00000   -1.20000
H5B   2    0.735038    0.760814    0.262623    11.00000   -1.20000
AFIX   0
C4    1    0.962559    0.847413    0.277636    11.00000    0.01894    0.01316 =
         0.02094   -0.00236   -0.00152    0.00104
AFIX  23
H4A   2    0.980871    0.879352    0.311038    11.00000   -1.20000
H4B   2    1.090299    0.811814    0.279086    11.00000   -1.20000
AFIX   0
C21   1    0.992364    1.114805    0.472152    11.00000    0.03534    0.02015 =
         0.02510   -0.00232   -0.00075   -0.00523
AFIX  13
H21   2    1.141237    1.095757    0.455881    11.00000   -1.20000
AFIX   0
C18   1    0.929430    1.141338    0.114889    11.00000    0.02161    0.02284 =
         0.02839    0.00410    0.00129   -0.00207
AFIX 137
H18A  2    0.843433    1.172615    0.141028    11.00000   -1.50000
H18B  2    0.983904    1.169227    0.082091    11.00000   -1.50000
H18C  2    1.063711    1.120627    0.134797    11.00000   -1.50000
AFIX   0
C11   1    0.515083    1.088183    0.304532    11.00000    0.01934    0.01364 =
         0.01947    0.00154   -0.00380    0.00022
C20   1    0.791791    1.063923    0.455309    11.00000    0.02596    0.01549 =
         0.02060    0.00202   -0.00195    0.00183
C12   1    0.699642    1.128242    0.271703    11.00000    0.01962    0.01766 =
         0.02263   -0.00256   -0.00133   -0.00070
C7    1    0.539679    0.855856    0.379108    11.00000    0.02011    0.01562 =
         0.02489    0.00313   -0.00222   -0.00144
AFIX  13
H7    2    0.409943    0.875659    0.355336    11.00000   -1.20000
AFIX   0
C17   1    0.764925    1.079772    0.093680    11.00000    0.01993    0.01792 =
         0.01945   -0.00005    0.00179    0.00338
AFIX  13
H17   2    0.856580    1.047396    0.068142    11.00000   -1.20000
AFIX   0
C19   1    0.552408    1.109118    0.059629    11.00000    0.02611    0.02431 =
         0.02370    0.00448   -0.00314    0.00066
AFIX 137
H19A  2    0.450828    1.069309    0.048560    11.00000   -1.50000
H19B  2    0.607750    1.133835    0.025333    11.00000   -1.50000
H19C  2    0.464842    1.142686    0.083555    11.00000   -1.50000
AFIX   0
C10   1    0.597627    1.010144    0.312263    11.00000    0.01432    0.01277 =
         0.02132   -0.00048   -0.00102   -0.00094
AFIX  13
H10   2    0.478229    0.976608    0.296351    11.00000   -1.20000
AFIX   0
C8    1    0.716756    0.916583    0.391920    11.00000    0.02043    0.01885 =
         0.01712    0.00125    0.00051   -0.00139
C15   1    0.438209    0.831574    0.438311    11.00000    0.02805    0.02353 =
         0.03116    0.00417    0.00405   -0.00303
AFIX 137
H15A  2    0.311113    0.797388    0.432142    11.00000   -1.50000
H15B  2    0.378580    0.873382    0.458889    11.00000   -1.50000
H15C  2    0.561663    0.808813    0.460818    11.00000   -1.50000
AFIX   0
C23   1    1.017616    1.119249    0.538299    11.00000    0.07332    0.03951 =
         0.02665   -0.00033   -0.01180   -0.02640
AFIX 137
H23A  2    1.061802    1.072241    0.553316    11.00000   -1.50000
H23B  2    0.868647    1.133996    0.555089    11.00000   -1.50000
H23C  2    1.138269    1.154305    0.548062    11.00000   -1.50000
AFIX   0
C22   1    0.944083    1.190086    0.445478    11.00000    0.06550    0.01729 =
         0.03750   -0.00102   -0.00070   -0.00657
AFIX 137
H22A  2    1.073243    1.222426    0.454673    11.00000   -1.50000
H22B  2    0.798611    1.209433    0.461090    11.00000   -1.50000
H22C  2    0.930154    1.185550    0.403964    11.00000   -1.50000
AFIX   0
HKLF 4

REM  exp_5183 in P212121 #19
REM R1 =  0.0384 for    4244 Fo > 4sig(Fo)  and  0.0407 for all    4456 data
REM    287 parameters refined using      0 restraints

END

WGHT      0.0585      0.3280

REM Instructions for potential hydrogen bonds
EQIV $1 x+1, y, z
HTAB O5 O4_$1
EQIV $2 x-1, y, z
HTAB C2 O5_$2
HTAB C4 O6
EQIV $3 -x+2, y-1/2, -z+1/2
HTAB C4 O2_$3
EQIV $4 -x+3/2, -y+2, z-1/2
HTAB C17 O8_$4
HTAB C10 O5_$2

REM Highest difference peak  0.222,  deepest hole -0.226,  1-sigma level  0.048
Q1    1   0.7050  1.0036  0.2917  11.00000  0.05    0.22
Q2    1   1.0226  1.1180  0.5018  11.00000  0.05    0.21
Q3    1   0.9246  0.9039  0.4565  11.00000  0.05    0.21
Q4    1   0.6136  1.0066  0.3433  11.00000  0.05    0.21
Q5    1   0.4910  0.8457  0.4100  11.00000  0.05    0.21
Q6    1   1.2415  0.9221  0.2630  11.00000  0.05    0.21
;
_shelx_SHELXL_version_number     2014/7
_shelx_space_group_comment       
;
The symmetry employed for this shelxl refinement is uniquely defined
by the following loop, which should always be used as a source of
symmetry information in preference to the above space-group names.
They are only intended as comments.
;
####################################################################### 
# 
# This file contains crystal structure data downloaded from the 
# Cambridge Structural Database (CSD) hosted by the Cambridge 
# Crystallographic Data Centre (CCDC).
# 
# Full information about CCDC data access policies and citation 
# guidelines are available at http://www.ccdc.cam.ac.uk/access/V1 
# 
# Audit and citation data items may have been added by the CCDC. 
# Please retain this information to preserve the provenance of 
# this file and to allow appropriate attribution of the data. 
# 
#######################################################################

data_exp_5446
_database_code_depnum_ccdc_archive 'CCDC 1841157'
_audit_update_record             
;
2018-05-03 deposited with the CCDC.	2019-03-04 downloaded from the CCDC.
;
_audit_creation_date             2018-04-27
_audit_creation_method           
;
  Olex2 1.1
  (compiled 2011.02.15 svn.r1672, GUI svn.r3494)
;
_chemical_name_common            ?
_chemical_name_systematic        ?
_chemical_formula_moiety         'C24 H34 O9'
_chemical_formula_sum            'C24 H34 O9'
_chemical_formula_weight         466.51
_chemical_absolute_configuration ?
_chemical_melting_point          ?
loop_
_atom_type_symbol
_atom_type_description
_atom_type_scat_dispersion_real
_atom_type_scat_dispersion_imag
_atom_type_scat_source
C C 0.0181 0.0091 'International Tables Vol C Tables 4.2.6.8 and 6.1.1.4'
H H 0.0000 0.0000 'International Tables Vol C Tables 4.2.6.8 and 6.1.1.4'
O O 0.0492 0.0322 'International Tables Vol C Tables 4.2.6.8 and 6.1.1.4'

_space_group_crystal_system      orthorhombic
_space_group_IT_number           19
_space_group_name_H-M_alt        'P 21 21 21'
_space_group_name_Hall           'P 2ac 2ab'
loop_
_space_group_symop_operation_xyz
'x, y, z'
'-x+1/2, -y, z+1/2'
'x+1/2, -y+1/2, -z'
'-x, y+1/2, -z+1/2'

_cell_length_a                   9.8307(12)
_cell_length_b                   17.7908(13)
_cell_length_c                   27.106(2)
_cell_angle_alpha                90
_cell_angle_beta                 90
_cell_angle_gamma                90
_cell_volume                     4740.8(8)
_cell_formula_units_Z            8
_cell_measurement_reflns_used    7997
_cell_measurement_temperature    109.45(10)
_cell_measurement_theta_max      71.0130
_cell_measurement_theta_min      4.0950
_exptl_absorpt_coefficient_mu    0.830
_exptl_absorpt_correction_T_max  1.00000
_exptl_absorpt_correction_T_min  0.67992
_exptl_absorpt_correction_type   multi-scan
_exptl_absorpt_process_details   
;
CrysAlisPro, Agilent Technologies,
Version 1.171.37.35 (release 13-08-2014 CrysAlis171 .NET)
(compiled Aug 13 2014,18:06:01)
Empirical absorption correction using spherical harmonics,
 implemented in SCALE3 ABSPACK scaling algorithm.
;
_exptl_absorpt_special_details   ?
_exptl_crystal_colour            ?
_exptl_crystal_density_diffrn    1.307
_exptl_crystal_density_meas      ?
_exptl_crystal_density_method    ?
_exptl_crystal_F_000             2000
_exptl_crystal_size_max          0.400
_exptl_crystal_size_mid          0.360
_exptl_crystal_size_min          0.110
_exptl_transmission_factor_max   ?
_exptl_transmission_factor_min   ?
_diffrn_reflns_av_R_equivalents  0.0306
_diffrn_reflns_av_unetI/netI     0.0414
_diffrn_reflns_Laue_measured_fraction_full 0.998
_diffrn_reflns_Laue_measured_fraction_max 0.983
_diffrn_reflns_limit_h_max       12
_diffrn_reflns_limit_h_min       -11
_diffrn_reflns_limit_k_max       21
_diffrn_reflns_limit_k_min       -13
_diffrn_reflns_limit_l_max       32
_diffrn_reflns_limit_l_min       -30
_diffrn_reflns_number            18022
_diffrn_reflns_point_group_measured_fraction_full 0.997
_diffrn_reflns_point_group_measured_fraction_max 0.972
_diffrn_reflns_theta_full        67.684
_diffrn_reflns_theta_max         71.163
_diffrn_reflns_theta_min         4.785
_diffrn_ambient_environment      N~2~
_diffrn_ambient_temperature      109.45(10)
_diffrn_detector                 'CCD plate'
_diffrn_detector_area_resol_mean 16.0971
_diffrn_detector_type            Eos
_diffrn_measured_fraction_theta_full 0.9971
_diffrn_measured_fraction_theta_max 0.9707
_diffrn_measurement_details      
;
#__ type_ start__ end____ width___ exp.time_
  1 omega   -1.00   73.00   1.0000    1.5000
omega____ theta____ kappa____ phi______ frames
    -       36.7919  -99.0000  120.0000 74

#__ type_ start__ end____ width___ exp.time_
  2 omega   53.00  109.00   1.0000    1.5000
omega____ theta____ kappa____ phi______ frames
    -       36.7919 -178.0000  120.0000 56

#__ type_ start__ end____ width___ exp.time_
  3 omega   49.00   81.00   1.0000    5.0000
omega____ theta____ kappa____ phi______ frames
    -      108.0000  -45.0000  150.0000 32

#__ type_ start__ end____ width___ exp.time_
  4 omega   60.00   91.00   1.0000    5.0000
omega____ theta____ kappa____ phi______ frames
    -      108.0000  -30.0000  150.0000 31

#__ type_ start__ end____ width___ exp.time_
  5 omega   64.00   90.00   1.0000    5.0000
omega____ theta____ kappa____ phi______ frames
    -      108.0000  -30.0000   60.0000 26

#__ type_ start__ end____ width___ exp.time_
  6 omega   55.00   89.00   1.0000    5.0000
omega____ theta____ kappa____ phi______ frames
    -      108.0000  -45.0000   60.0000 34

#__ type_ start__ end____ width___ exp.time_
  7 omega   39.00   89.00   1.0000    5.0000
omega____ theta____ kappa____ phi______ frames
    -      108.0000  -30.0000  -30.0000 50

#__ type_ start__ end____ width___ exp.time_
  8 omega   46.00   83.00   1.0000    5.0000
omega____ theta____ kappa____ phi______ frames
    -      108.0000  -30.0000  -90.0000 37

#__ type_ start__ end____ width___ exp.time_
  9 omega   42.00   94.00   1.0000    5.0000
omega____ theta____ kappa____ phi______ frames
    -      108.0000  -45.0000 -150.0000 52

#__ type_ start__ end____ width___ exp.time_
 10 omega   47.00  125.00   1.0000    5.0000
omega____ theta____ kappa____ phi______ frames
    -      108.0000  -77.0000 -180.0000 78

#__ type_ start__ end____ width___ exp.time_
 11 omega  100.00  178.00   1.0000    5.0000
omega____ theta____ kappa____ phi______ frames
    -      108.0000   30.0000  -30.0000 78

#__ type_ start__ end____ width___ exp.time_
 12 omega   81.00  140.00   1.0000    5.0000
omega____ theta____ kappa____ phi______ frames
    -      108.0000  178.0000  -90.0000 59

#__ type_ start__ end____ width___ exp.time_
 13 omega   57.00   82.00   1.0000    1.5000
omega____ theta____ kappa____ phi______ frames
    -       36.7919  178.0000   60.0000 25

#__ type_ start__ end____ width___ exp.time_
 14 omega   22.00  101.00   1.0000    1.5000
omega____ theta____ kappa____ phi______ frames
    -       36.7919   77.0000  -90.0000 79

#__ type_ start__ end____ width___ exp.time_
 15 omega   41.00  103.00   1.0000    1.5000
omega____ theta____ kappa____ phi______ frames
    -       36.7919   57.0000 -150.0000 62

#__ type_ start__ end____ width___ exp.time_
 16 omega  -27.00   18.00   1.0000    1.5000
omega____ theta____ kappa____ phi______ frames
    -       36.7919  -37.0000 -180.0000 45
;
_diffrn_measurement_device       'four-circle diffractometer'
_diffrn_measurement_device_type  'Xcalibur, Eos, Gemini'
_diffrn_measurement_method       '\w scans'
_diffrn_orient_matrix_UB_11      0.1467610000
_diffrn_orient_matrix_UB_12      -0.0298885000
_diffrn_orient_matrix_UB_13      -0.0027958000
_diffrn_orient_matrix_UB_21      0.0079882000
_diffrn_orient_matrix_UB_22      0.0245319000
_diffrn_orient_matrix_UB_23      -0.0545272000
_diffrn_orient_matrix_UB_31      0.0542227000
_diffrn_orient_matrix_UB_32      0.0774095000
_diffrn_orient_matrix_UB_33      0.0161756000
_diffrn_radiation_monochromator  graphite
_diffrn_radiation_probe          x-ray
_diffrn_radiation_type           'Cu K\a'
_diffrn_radiation_wavelength     1.54184
_diffrn_source                   'Enhance (Cu) X-ray Source'
_reflns_Friedel_coverage         0.773
_reflns_Friedel_fraction_full    0.994
_reflns_Friedel_fraction_max     0.958
_reflns_number_gt                8334
_reflns_number_total             8922
_reflns_odcompleteness_completeness 99.71
_reflns_odcompleteness_iscentric 1
_reflns_odcompleteness_theta     66.97
_reflns_special_details          
;
 Reflections were merged by SHELXL according to the crystal
 class for the calculation of statistics and refinement.
 
 _reflns_Friedel_fraction is defined as the number of unique
 Friedel pairs measured divided by the number that would be
 possible theoretically, ignoring centric projections and
 systematic absences.
;
_reflns_threshold_expression     'I > 2\s(I)'
_computing_cell_refinement       
;
CrysAlisPro, Agilent Technologies,
Version 1.171.37.35 (release 13-08-2014 CrysAlis171 .NET)
(compiled Aug 13 2014,18:06:01)
;
_computing_data_collection       
;
CrysAlisPro, Agilent Technologies,
Version 1.171.37.35 (release 13-08-2014 CrysAlis171 .NET)
(compiled Aug 13 2014,18:06:01)
;
_computing_data_reduction        
;
CrysAlisPro, Agilent Technologies,
Version 1.171.37.35 (release 13-08-2014 CrysAlis171 .NET)
(compiled Aug 13 2014,18:06:01)
;
_computing_molecular_graphics    
;
O. V. Dolomanov, L. J. Bourhis, R. J. Gildea, J. A. K. Howard and H. Puschmann,
OLEX2: a complete structure solution, refinement and analysis program.
J. Appl. Cryst. (2009). 42, 339-341.
;
_computing_publication_material  
;
O. V. Dolomanov, L. J. Bourhis, R. J. Gildea, J. A. K. Howard and H. Puschmann,
OLEX2: a complete structure solution, refinement and analysis program.
J. Appl. Cryst. (2009). 42, 339-341.
;
_computing_structure_refinement  'SHELXL-2014/7 (Sheldrick, 2014)'
_computing_structure_solution    'A short history of SHELX (Sheldrick, 2007)'
_refine_diff_density_max         0.488
_refine_diff_density_min         -0.371
_refine_diff_density_rms         0.049
_refine_ls_abs_structure_details 
;
 Flack x determined using 3357 quotients [(I+)-(I-)]/[(I+)+(I-)]
 (Parsons, Flack and Wagner, Acta Cryst. B69 (2013) 249-259).
;
_refine_ls_abs_structure_Flack   -0.07(9)
_refine_ls_extinction_coef       .
_refine_ls_extinction_method     none
_refine_ls_goodness_of_fit_ref   1.037
_refine_ls_hydrogen_treatment    constr
_refine_ls_matrix_type           full
_refine_ls_number_parameters     611
_refine_ls_number_reflns         8922
_refine_ls_number_restraints     0
_refine_ls_R_factor_all          0.0494
_refine_ls_R_factor_gt           0.0459
_refine_ls_restrained_S_all      1.037
_refine_ls_shift/su_max          0.001
_refine_ls_shift/su_mean         0.000
_refine_ls_structure_factor_coef Fsqd
_refine_ls_weighting_details     
'w=1/[\s^2^(Fo^2^)+(0.0631P)^2^+1.8430P] where P=(Fo^2^+2Fc^2^)/3'
_refine_ls_weighting_scheme      calc
_refine_ls_wR_factor_gt          0.1181
_refine_ls_wR_factor_ref         0.1213
_refine_special_details          ?
_atom_sites_solution_hydrogens   geom
_atom_sites_solution_primary     ?
_atom_sites_solution_secondary   ?
loop_
_atom_site_label
_atom_site_type_symbol
_atom_site_fract_x
_atom_site_fract_y
_atom_site_fract_z
_atom_site_U_iso_or_equiv
_atom_site_adp_type
_atom_site_occupancy
_atom_site_site_symmetry_order
_atom_site_calc_flag
_atom_site_refinement_flags_posn
_atom_site_refinement_flags_adp
_atom_site_refinement_flags_occupancy
_atom_site_disorder_assembly
_atom_site_disorder_group
O15 O -0.9217(2) -0.22171(12) -0.21933(8) 0.0212(5) Uani 1 1 d . . . . .
O1 O -1.2310(2) -0.11809(12) -0.22492(8) 0.0204(4) Uani 1 1 d . . . . .
H1 H -1.2929 -0.1499 -0.2296 0.031 Uiso 1 1 calc R U . . .
O16 O -0.8905(3) -0.34158(13) -0.19571(9) 0.0268(5) Uani 1 1 d . . . . .
O2 O -1.3851(2) -0.07823(13) -0.14329(9) 0.0251(5) Uani 1 1 d . . . . .
O4 O -1.4299(2) 0.14935(12) -0.24697(10) 0.0272(5) Uani 1 1 d . . . . .
O17 O -0.6768(2) -0.18665(12) -0.25704(8) 0.0215(5) Uani 1 1 d . . . . .
C32 C -0.8954(3) -0.24294(16) -0.26997(11) 0.0179(6) Uani 1 1 d . . . . .
H32 H -0.8519 -0.2937 -0.2709 0.021 Uiso 1 1 calc R U . . .
O11 O -0.8581(2) -0.09637(12) -0.45902(8) 0.0224(5) Uani 1 1 d . . . . .
O9 O -0.9186(2) 0.01258(13) -0.33081(9) 0.0293(5) Uani 1 1 d . . . . .
O14 O -1.0823(2) -0.17245(12) -0.30808(8) 0.0212(5) Uani 1 1 d . . . . .
H14 H -1.1145 -0.1530 -0.2824 0.032 Uiso 1 1 calc R U . . .
O8 O -1.1435(2) 0.00148(12) -0.33935(8) 0.0221(5) Uani 1 1 d . . . . .
C34 C -0.7438(3) -0.19705(16) -0.34275(11) 0.0182(6) Uani 1 1 d . . . . .
H34 H -0.7725 -0.2481 -0.3542 0.022 Uiso 1 1 calc R U . . .
O10 O -0.7218(2) -0.07003(12) -0.37475(8) 0.0198(4) Uani 1 1 d . . . . .
H10 H -0.7725 -0.0332 -0.3686 0.030 Uiso 1 1 calc R U . . .
O6 O -1.3895(3) 0.02773(13) -0.37883(9) 0.0271(5) Uani 1 1 d . . . . .
O5 O -1.5559(2) -0.02011(12) -0.29618(9) 0.0259(5) Uani 1 1 d . . . . .
H5 H -1.5895 -0.0350 -0.3229 0.039 Uiso 1 1 calc R U . . .
O18 O -0.4512(2) -0.19267(13) -0.26350(9) 0.0268(5) Uani 1 1 d . . . . .
O12 O -0.6878(3) -0.10676(15) -0.51395(10) 0.0358(6) Uani 1 1 d . . . . .
C8 C -1.3661(3) 0.05297(17) -0.32862(12) 0.0214(6) Uani 1 1 d . . . . .
H8 H -1.3257 0.1046 -0.3288 0.026 Uiso 1 1 calc R U . . .
O13 O -0.9533(2) -0.34738(13) -0.34630(9) 0.0269(5) Uani 1 1 d . . . . .
C25 C -0.8019(3) -0.13674(16) -0.37808(11) 0.0173(6) Uani 1 1 d . . . . .
H25 H -0.8961 -0.1242 -0.3668 0.021 Uiso 1 1 calc R U . . .
C9 C -1.2642(3) -0.00330(17) -0.30789(11) 0.0196(6) Uani 1 1 d . . . . .
H9 H -1.3035 -0.0550 -0.3106 0.024 Uiso 1 1 calc R U . . .
C26 C -0.8107(3) -0.16208(17) -0.43221(12) 0.0206(6) Uani 1 1 d . . . . .
H26 H -0.7184 -0.1769 -0.4443 0.025 Uiso 1 1 calc R U . . .
C36 C -0.5610(3) -0.19181(17) -0.28308(13) 0.0215(6) Uani 1 1 d . . . . .
C1 C -1.2903(3) -0.04469(17) -0.21938(11) 0.0190(6) Uani 1 1 d . . . . .
H1A H -1.3871 -0.0479 -0.2305 0.023 Uiso 1 1 calc R U . . .
C35 C -0.5914(3) -0.19532(17) -0.33662(12) 0.0207(6) Uani 1 1 d . . . . .
C11 C -1.0638(3) 0.00317(16) -0.25877(12) 0.0193(6) Uani 1 1 d . . . . .
C31 C -1.0342(3) -0.24567(17) -0.29735(12) 0.0196(6) Uani 1 1 d . . . . .
C40 C -0.7833(4) -0.07268(18) -0.49786(12) 0.0233(7) Uani 1 1 d . . . . .
O7 O -1.3029(3) 0.13445(14) -0.41084(10) 0.0365(6) Uani 1 1 d . . . . .
C15 C -1.6066(3) 0.1034(2) -0.33107(15) 0.0309(8) Uani 1 1 d . . . . .
H15A H -1.6179 0.0832 -0.3645 0.046 Uiso 1 1 calc R U . . .
H15B H -1.5717 0.1549 -0.3330 0.046 Uiso 1 1 calc R U . . .
H15C H -1.6947 0.1035 -0.3141 0.046 Uiso 1 1 calc R U . . .
C39 C -1.1402(3) -0.28927(18) -0.26671(13) 0.0235(7) Uani 1 1 d . . . . .
H39A H -1.1060 -0.3399 -0.2598 0.035 Uiso 1 1 calc R U . . .
H39B H -1.2255 -0.2928 -0.2853 0.035 Uiso 1 1 calc R U . . .
H39C H -1.1567 -0.2628 -0.2356 0.035 Uiso 1 1 calc R U . . .
O3 O -1.2381(3) -0.11167(18) -0.08379(11) 0.0443(7) Uani 1 1 d . . . . .
C7 C -1.5051(3) 0.05394(17) -0.30210(13) 0.0232(7) Uani 1 1 d . . . . .
C22 C -1.3575(5) 0.0335(2) -0.46601(14) 0.0369(9) Uani 1 1 d . . . . .
H22 H -1.2833 0.0537 -0.4875 0.044 Uiso 1 1 calc R U . . .
C12 C -1.0297(3) 0.00651(16) -0.31207(12) 0.0213(6) Uani 1 1 d . . . . .
C45 C -0.9184(4) -0.27794(19) -0.18556(12) 0.0257(7) Uani 1 1 d . . . . .
C28 C -1.0568(3) -0.20881(19) -0.42130(13) 0.0260(7) Uani 1 1 d . . . . .
H28A H -1.0534 -0.1617 -0.4019 0.031 Uiso 1 1 calc R U . . .
H28B H -1.1191 -0.2006 -0.4495 0.031 Uiso 1 1 calc R U . . .
C42 C -0.7961(4) 0.0272(2) -0.56026(14) 0.0303(8) Uani 1 1 d . . . . .
H42 H -0.8312 0.0753 -0.5687 0.036 Uiso 1 1 calc R U . . .
C37 C -0.4934(4) -0.1949(2) -0.37002(14) 0.0311(8) Uani 1 1 d . . . . .
H37A H -0.4009 -0.1922 -0.3599 0.037 Uiso 1 1 calc R U . . .
H37B H -0.5154 -0.1971 -0.4041 0.037 Uiso 1 1 calc R U . . .
C16 C -1.3423(4) -0.1225(2) -0.10570(13) 0.0286(7) Uani 1 1 d . . . . .
C30 C -1.0245(3) -0.29213(18) -0.34528(12) 0.0225(7) Uani 1 1 d . . . . .
C10 C -1.2161(3) 0.00975(17) -0.25428(11) 0.0181(6) Uani 1 1 d . . . . .
H10A H -1.2392 0.0624 -0.2445 0.022 Uiso 1 1 calc R U . . .
C29 C -1.1147(3) -0.2719(2) -0.38854(13) 0.0270(7) Uani 1 1 d . . . . .
H29A H -1.2046 -0.2561 -0.3759 0.032 Uiso 1 1 calc R U . . .
H29B H -1.1286 -0.3173 -0.4090 0.032 Uiso 1 1 calc R U . . .
C5 C -1.5584(3) 0.05390(18) -0.20628(13) 0.0269(7) Uani 1 1 d . . . . .
H5A H -1.5570 -0.0013 -0.2107 0.032 Uiso 1 1 calc R U . . .
H5B H -1.6547 0.0700 -0.2051 0.032 Uiso 1 1 calc R U . . .
C2 C -1.2910(3) -0.02360(18) -0.16457(12) 0.0230(6) Uani 1 1 d . . . . .
H2 H -1.1982 -0.0324 -0.1506 0.028 Uiso 1 1 calc R U . . .
C13 C -0.9684(3) -0.00411(19) -0.22470(13) 0.0264(7) Uani 1 1 d . . . . .
H13A H -0.8755 -0.0073 -0.2341 0.032 Uiso 1 1 calc R U . . .
H13B H -0.9928 -0.0061 -0.1908 0.032 Uiso 1 1 calc R U . . .
C38 C -0.9182(4) -0.2475(2) -0.49619(14) 0.0335(8) Uani 1 1 d . . . . .
H38A H -0.9547 -0.2052 -0.5152 0.050 Uiso 1 1 calc R U . . .
H38B H -0.9773 -0.2914 -0.5005 0.050 Uiso 1 1 calc R U . . .
H38C H -0.8265 -0.2595 -0.5079 0.050 Uiso 1 1 calc R U . . .
C33 C -0.7956(3) -0.18404(17) -0.28924(11) 0.0181(6) Uani 1 1 d . . . . .
H33 H -0.8385 -0.1332 -0.2870 0.022 Uiso 1 1 calc R U . . .
C3 C -1.3376(4) 0.05588(19) -0.15068(12) 0.0255(7) Uani 1 1 d . . . . .
H3 H -1.2859 0.0920 -0.1718 0.031 Uiso 1 1 calc R U . . .
C43 C -0.7050(4) -0.0071(2) -0.59782(13) 0.0336(8) Uani 1 1 d . . . . .
H43A H -0.7282 0.0124 -0.6306 0.050 Uiso 1 1 calc R U . . .
H43B H -0.7164 -0.0618 -0.5975 0.050 Uiso 1 1 calc R U . . .
H43C H -0.6102 0.0054 -0.5901 0.050 Uiso 1 1 calc R U . . .
C21 C -1.3439(4) 0.0716(2) -0.41626(13) 0.0284(7) Uani 1 1 d . . . . .
C14 C -1.2999(4) 0.0724(2) -0.09656(13) 0.0340(8) Uani 1 1 d . . . . .
H14A H -1.3457 0.0362 -0.0749 0.051 Uiso 1 1 calc R U . . .
H14B H -1.3289 0.1235 -0.0880 0.051 Uiso 1 1 calc R U . . .
H14C H -1.2012 0.0681 -0.0924 0.051 Uiso 1 1 calc R U . . .
C4 C -1.4907(4) 0.07329(19) -0.15725(13) 0.0292(7) Uani 1 1 d . . . . .
H4A H -1.5407 0.0464 -0.1309 0.035 Uiso 1 1 calc R U . . .
H4B H -1.5037 0.1278 -0.1515 0.035 Uiso 1 1 calc R U . . .
C41 C -0.8358(4) 0.0008(2) -0.51669(13) 0.0289(7) Uani 1 1 d . . . . .
C6 C -1.4904(3) 0.09044(17) -0.25065(14) 0.0234(7) Uani 1 1 d . . . . .
C27 C -0.9123(3) -0.22627(19) -0.44138(12) 0.0240(7) Uani 1 1 d . . . . .
H27 H -0.8780 -0.2713 -0.4231 0.029 Uiso 1 1 calc R U . . .
C23 C -1.3399(7) -0.0501(3) -0.46417(17) 0.0605(15) Uani 1 1 d . . . . .
H23A H -1.2523 -0.0622 -0.4488 0.091 Uiso 1 1 calc R U . . .
H23B H -1.3420 -0.0705 -0.4978 0.091 Uiso 1 1 calc R U . . .
H23C H -1.4137 -0.0724 -0.4448 0.091 Uiso 1 1 calc R U . . .
C20 C -1.5509(4) -0.1962(2) -0.13705(14) 0.0319(8) Uani 1 1 d . . . . .
H20A H -1.5060 -0.2076 -0.1685 0.048 Uiso 1 1 calc R U . . .
H20B H -1.6052 -0.1503 -0.1405 0.048 Uiso 1 1 calc R U . . .
H20C H -1.6103 -0.2381 -0.1278 0.048 Uiso 1 1 calc R U . . .
C18 C -1.4389(4) -0.2278(2) -0.05760(14) 0.0362(8) Uani 1 1 d . . . . .
H18 H -1.5071 -0.2655 -0.0557 0.043 Uiso 1 1 calc R U . . .
C48 C -0.9400(5) -0.1727(3) -0.12385(17) 0.0543(13) Uani 1 1 d . . . . .
H48A H -0.8507 -0.1551 -0.1351 0.081 Uiso 1 1 calc R U . . .
H48B H -0.9487 -0.1641 -0.0883 0.081 Uiso 1 1 calc R U . . .
H48C H -1.0116 -0.1451 -0.1413 0.081 Uiso 1 1 calc R U . . .
C44 C -0.9330(5) 0.0433(2) -0.48393(17) 0.0484(11) Uani 1 1 d . . . . .
H44A H -1.0150 0.0130 -0.4785 0.073 Uiso 1 1 calc R U . . .
H44B H -0.9581 0.0908 -0.4998 0.073 Uiso 1 1 calc R U . . .
H44C H -0.8893 0.0536 -0.4522 0.073 Uiso 1 1 calc R U . . .
C19 C -1.3414(5) -0.2260(3) -0.01509(15) 0.0467(10) Uani 1 1 d . . . . .
H19A H -1.3907 -0.2134 0.0152 0.070 Uiso 1 1 calc R U . . .
H19B H -1.2712 -0.1881 -0.0213 0.070 Uiso 1 1 calc R U . . .
H19C H -1.2986 -0.2754 -0.0114 0.070 Uiso 1 1 calc R U . . .
C46 C -0.9532(6) -0.2525(2) -0.13409(15) 0.0505(12) Uani 1 1 d . . . . .
H46 H -0.8781 -0.2748 -0.1140 0.061 Uiso 1 1 calc R U . . .
C17 C -1.4443(4) -0.1848(2) -0.09740(13) 0.0305(7) Uani 1 1 d . . . . .
C47 C -1.0740(6) -0.2935(3) -0.11617(19) 0.0596(15) Uani 1 1 d . . . . .
H47A H -1.1553 -0.2746 -0.1331 0.089 Uiso 1 1 calc R U . . .
H47B H -1.0837 -0.2857 -0.0805 0.089 Uiso 1 1 calc R U . . .
H47C H -1.0632 -0.3472 -0.1230 0.089 Uiso 1 1 calc R U . . .
C24 C -1.4912(7) 0.0584(4) -0.4886(2) 0.0768(19) Uani 1 1 d . . . . .
H24A H -1.4960 0.1134 -0.4885 0.115 Uiso 1 1 calc R U . . .
H24B H -1.5668 0.0379 -0.4692 0.115 Uiso 1 1 calc R U . . .
H24C H -1.4971 0.0400 -0.5226 0.115 Uiso 1 1 calc R U . . .

loop_
_atom_site_aniso_label
_atom_site_aniso_U_11
_atom_site_aniso_U_22
_atom_site_aniso_U_33
_atom_site_aniso_U_23
_atom_site_aniso_U_13
_atom_site_aniso_U_12
O15 0.0258(11) 0.0164(10) 0.0215(11) -0.0008(8) 0.0060(9) 0.0007(9)
O1 0.0177(10) 0.0157(10) 0.0279(11) -0.0010(8) 0.0002(9) -0.0003(8)
O16 0.0355(13) 0.0185(11) 0.0263(12) 0.0032(9) -0.0015(10) -0.0002(10)
O2 0.0263(12) 0.0223(11) 0.0267(11) 0.0030(9) 0.0036(9) -0.0064(9)
O4 0.0252(12) 0.0151(10) 0.0412(14) -0.0027(10) 0.0037(11) 0.0007(9)
O17 0.0199(11) 0.0223(10) 0.0221(11) -0.0014(9) -0.0031(9) -0.0021(9)
C32 0.0205(15) 0.0142(13) 0.0190(14) -0.0001(11) 0.0032(11) 0.0016(11)
O11 0.0257(11) 0.0194(11) 0.0219(11) 0.0030(8) 0.0019(9) 0.0041(9)
O9 0.0234(12) 0.0240(12) 0.0405(14) -0.0018(10) 0.0105(10) 0.0024(10)
O14 0.0205(11) 0.0170(10) 0.0261(11) 0.0030(8) 0.0051(9) 0.0031(8)
O8 0.0237(11) 0.0203(10) 0.0222(11) -0.0018(8) 0.0021(9) 0.0027(9)
C34 0.0183(14) 0.0144(13) 0.0219(14) -0.0002(11) 0.0034(12) -0.0005(11)
O10 0.0178(10) 0.0146(10) 0.0269(11) 0.0004(8) 0.0011(9) -0.0003(8)
O6 0.0325(13) 0.0224(11) 0.0265(12) -0.0009(9) -0.0102(10) -0.0009(10)
O5 0.0263(12) 0.0172(10) 0.0343(13) 0.0035(9) -0.0098(10) -0.0069(9)
O18 0.0187(11) 0.0241(11) 0.0376(13) -0.0003(10) -0.0065(10) -0.0027(9)
O12 0.0435(16) 0.0310(13) 0.0328(13) 0.0084(11) 0.0149(12) 0.0106(12)
C8 0.0225(16) 0.0165(14) 0.0251(16) 0.0009(12) -0.0057(12) -0.0009(12)
O13 0.0238(12) 0.0213(11) 0.0356(13) -0.0072(10) -0.0001(10) 0.0008(9)
C25 0.0147(13) 0.0159(13) 0.0215(15) 0.0005(11) 0.0029(11) -0.0006(11)
C9 0.0211(15) 0.0158(13) 0.0218(15) -0.0015(12) 0.0000(12) -0.0004(12)
C26 0.0228(15) 0.0166(14) 0.0225(15) 0.0027(12) 0.0002(12) 0.0030(12)
C36 0.0163(15) 0.0122(13) 0.0361(17) 0.0008(12) 0.0022(13) -0.0009(11)
C1 0.0163(14) 0.0172(14) 0.0237(15) -0.0003(12) -0.0002(12) 0.0005(11)
C35 0.0205(15) 0.0151(13) 0.0265(16) 0.0019(12) 0.0014(12) 0.0014(12)
C11 0.0179(14) 0.0123(13) 0.0277(16) -0.0008(11) -0.0007(12) 0.0000(11)
C31 0.0174(14) 0.0160(14) 0.0253(16) 0.0029(12) 0.0044(12) 0.0002(11)
C40 0.0307(17) 0.0202(15) 0.0190(15) -0.0020(12) 0.0020(13) 0.0015(14)
O7 0.0570(18) 0.0243(13) 0.0283(13) 0.0034(10) -0.0039(12) -0.0020(12)
C15 0.0198(15) 0.0244(16) 0.049(2) 0.0104(15) -0.0041(15) 0.0006(13)
C39 0.0177(15) 0.0202(15) 0.0326(17) 0.0035(13) 0.0052(13) 0.0013(12)
O3 0.0471(18) 0.0485(17) 0.0372(15) 0.0164(13) -0.0053(13) -0.0087(14)
C7 0.0179(15) 0.0155(14) 0.0363(18) 0.0057(13) -0.0056(13) -0.0008(12)
C22 0.051(2) 0.035(2) 0.0253(18) -0.0004(15) -0.0046(17) -0.0032(18)
C12 0.0220(16) 0.0116(13) 0.0303(16) -0.0022(12) 0.0023(13) 0.0032(11)
C45 0.0314(18) 0.0240(17) 0.0217(16) 0.0009(13) 0.0014(13) -0.0089(14)
C28 0.0222(16) 0.0243(16) 0.0314(17) -0.0011(13) -0.0086(14) 0.0016(13)
C42 0.0341(19) 0.0241(16) 0.0329(18) 0.0046(14) -0.0081(15) -0.0014(14)
C37 0.0203(16) 0.0381(19) 0.0350(19) 0.0025(16) 0.0032(14) 0.0037(14)
C16 0.0317(19) 0.0277(17) 0.0264(17) -0.0015(13) 0.0049(14) 0.0009(14)
C30 0.0179(14) 0.0219(15) 0.0278(16) 0.0006(13) 0.0031(12) -0.0043(12)
C10 0.0155(14) 0.0177(14) 0.0212(14) -0.0015(11) -0.0004(11) 0.0020(11)
C29 0.0216(15) 0.0265(16) 0.0329(18) -0.0068(14) 0.0004(13) -0.0027(13)
C5 0.0198(15) 0.0197(15) 0.0413(19) -0.0020(14) 0.0088(14) 0.0012(12)
C2 0.0207(15) 0.0217(15) 0.0264(16) 0.0015(13) 0.0015(13) -0.0061(12)
C13 0.0193(16) 0.0281(17) 0.0319(17) -0.0008(14) -0.0027(13) -0.0019(13)
C38 0.041(2) 0.0330(18) 0.0265(17) -0.0073(14) -0.0026(15) -0.0036(16)
C33 0.0165(14) 0.0165(13) 0.0212(14) 0.0001(11) -0.0020(12) 0.0008(11)
C3 0.0312(17) 0.0216(15) 0.0237(16) -0.0045(12) 0.0060(14) -0.0076(13)
C43 0.037(2) 0.037(2) 0.0267(17) 0.0062(15) -0.0021(15) -0.0068(16)
C21 0.0335(18) 0.0267(17) 0.0251(17) 0.0038(14) -0.0056(14) 0.0050(15)
C14 0.043(2) 0.0310(18) 0.0277(18) -0.0058(14) 0.0071(16) -0.0118(16)
C4 0.0335(18) 0.0224(16) 0.0317(18) -0.0045(14) 0.0102(15) -0.0030(14)
C41 0.0301(18) 0.0249(16) 0.0316(18) 0.0010(14) -0.0022(14) 0.0022(14)
C6 0.0145(14) 0.0167(14) 0.0390(18) -0.0001(13) 0.0009(13) 0.0039(11)
C27 0.0281(17) 0.0220(15) 0.0220(15) -0.0010(12) -0.0014(13) 0.0002(13)
C23 0.114(5) 0.035(2) 0.032(2) -0.0062(18) 0.010(3) 0.001(3)
C20 0.0333(19) 0.0228(16) 0.0395(19) 0.0019(14) 0.0033(16) -0.0045(15)
C18 0.046(2) 0.0272(18) 0.036(2) -0.0019(15) 0.0078(17) -0.0035(17)
C48 0.062(3) 0.057(3) 0.044(2) -0.026(2) 0.028(2) -0.027(2)
C44 0.065(3) 0.036(2) 0.044(2) 0.0105(18) 0.012(2) 0.025(2)
C19 0.068(3) 0.042(2) 0.030(2) 0.0058(17) 0.001(2) -0.004(2)
C46 0.089(4) 0.033(2) 0.030(2) -0.0025(16) 0.018(2) -0.016(2)
C17 0.0345(19) 0.0264(17) 0.0306(18) -0.0011(14) 0.0091(15) 0.0039(14)
C47 0.063(3) 0.060(3) 0.056(3) -0.027(2) 0.038(3) -0.028(3)
C24 0.072(4) 0.102(5) 0.056(3) -0.031(3) -0.036(3) 0.020(4)

_geom_special_details            
;
 All esds (except the esd in the dihedral angle between two l.s. planes)
 are estimated using the full covariance matrix.  The cell esds are taken
 into account individually in the estimation of esds in distances, angles
 and torsion angles; correlations between esds in cell parameters are only
 used when they are defined by crystal symmetry.  An approximate (isotropic)
 treatment of cell esds is used for estimating esds involving l.s. planes.
;
loop_
_geom_bond_atom_site_label_1
_geom_bond_atom_site_label_2
_geom_bond_distance
_geom_bond_site_symmetry_2
_geom_bond_publ_flag
O15 C32 1.447(4) . ?
O15 C45 1.356(4) . ?
O1 H1 0.8400 . ?
O1 C1 1.438(4) . ?
O16 C45 1.197(4) . ?
O2 C16 1.354(4) . ?
O2 C2 1.461(4) . ?
O4 C6 1.209(4) . ?
O17 C36 1.342(4) . ?
O17 C33 1.459(4) . ?
C32 H32 1.0000 . ?
C32 C31 1.554(4) . ?
C32 C33 1.528(4) . ?
O11 C26 1.453(4) . ?
O11 C40 1.352(4) . ?
O9 C12 1.210(4) . ?
O14 H14 0.8400 . ?
O14 C31 1.416(4) . ?
O8 C9 1.464(4) . ?
O8 C12 1.344(4) . ?
C34 H34 1.0000 . ?
C34 C25 1.547(4) . ?
C34 C35 1.509(4) . ?
C34 C33 1.555(4) . ?
O10 H10 0.8400 . ?
O10 C25 1.427(4) . ?
O6 C8 1.451(4) . ?
O6 C21 1.357(4) . ?
O5 H5 0.8400 . ?
O5 C7 1.418(4) . ?
O18 C36 1.203(4) . ?
O12 C40 1.200(4) . ?
C8 H8 1.0000 . ?
C8 C9 1.523(4) . ?
C8 C7 1.544(5) . ?
O13 C30 1.207(4) . ?
C25 H25 1.0000 . ?
C25 C26 1.537(4) . ?
C9 H9 1.0000 . ?
C9 C10 1.546(4) . ?
C26 H26 1.0000 . ?
C26 C27 1.538(5) . ?
C36 C35 1.483(5) . ?
C1 H1A 1.0000 . ?
C1 C10 1.538(4) . ?
C1 C2 1.532(4) . ?
C35 C37 1.322(5) . ?
C11 C12 1.484(5) . ?
C11 C10 1.507(4) . ?
C11 C13 1.322(5) . ?
C31 C39 1.542(4) . ?
C31 C30 1.543(4) . ?
C40 C41 1.495(5) . ?
O7 C21 1.197(5) . ?
C15 H15A 0.9800 . ?
C15 H15B 0.9800 . ?
C15 H15C 0.9800 . ?
C15 C7 1.545(4) . ?
C39 H39A 0.9800 . ?
C39 H39B 0.9800 . ?
C39 H39C 0.9800 . ?
O3 C16 1.200(5) . ?
C7 C6 1.545(5) . ?
C22 H22 1.0000 . ?
C22 C21 1.516(5) . ?
C22 C23 1.497(6) . ?
C22 C24 1.516(7) . ?
C45 C46 1.506(5) . ?
C28 H28A 0.9900 . ?
C28 H28B 0.9900 . ?
C28 C29 1.540(5) . ?
C28 C27 1.553(5) . ?
C42 H42 0.9500 . ?
C42 C43 1.488(5) . ?
C42 C41 1.330(5) . ?
C37 H37A 0.9500 . ?
C37 H37B 0.9500 . ?
C16 C17 1.511(5) . ?
C30 C29 1.513(5) . ?
C10 H10A 1.0000 . ?
C29 H29A 0.9900 . ?
C29 H29B 0.9900 . ?
C5 H5A 0.9900 . ?
C5 H5B 0.9900 . ?
C5 C4 1.526(5) . ?
C5 C6 1.522(5) . ?
C2 H2 1.0000 . ?
C2 C3 1.533(5) . ?
C13 H13A 0.9500 . ?
C13 H13B 0.9500 . ?
C38 H38A 0.9800 . ?
C38 H38B 0.9800 . ?
C38 H38C 0.9800 . ?
C38 C27 1.534(5) . ?
C33 H33 1.0000 . ?
C3 H3 1.0000 . ?
C3 C14 1.541(5) . ?
C3 C4 1.547(5) . ?
C43 H43A 0.9800 . ?
C43 H43B 0.9800 . ?
C43 H43C 0.9800 . ?
C14 H14A 0.9800 . ?
C14 H14B 0.9800 . ?
C14 H14C 0.9800 . ?
C4 H4A 0.9900 . ?
C4 H4B 0.9900 . ?
C41 C44 1.508(5) . ?
C27 H27 1.0000 . ?
C23 H23A 0.9800 . ?
C23 H23B 0.9800 . ?
C23 H23C 0.9800 . ?
C20 H20A 0.9800 . ?
C20 H20B 0.9800 . ?
C20 H20C 0.9800 . ?
C20 C17 1.515(5) . ?
C18 H18 0.9500 . ?
C18 C19 1.499(6) . ?
C18 C17 1.324(5) . ?
C48 H48A 0.9800 . ?
C48 H48B 0.9800 . ?
C48 H48C 0.9800 . ?
C48 C46 1.452(6) . ?
C44 H44A 0.9800 . ?
C44 H44B 0.9800 . ?
C44 H44C 0.9800 . ?
C19 H19A 0.9800 . ?
C19 H19B 0.9800 . ?
C19 H19C 0.9800 . ?
C46 H46 1.0000 . ?
C46 C47 1.476(6) . ?
C47 H47A 0.9800 . ?
C47 H47B 0.9800 . ?
C47 H47C 0.9800 . ?
C24 H24A 0.9800 . ?
C24 H24B 0.9800 . ?
C24 H24C 0.9800 . ?

loop_
_geom_angle_atom_site_label_1
_geom_angle_atom_site_label_2
_geom_angle_atom_site_label_3
_geom_angle
_geom_angle_site_symmetry_1
_geom_angle_site_symmetry_3
_geom_angle_publ_flag
C45 O15 C32 116.3(2) . . ?
C1 O1 H1 109.5 . . ?
C16 O2 C2 119.1(3) . . ?
C36 O17 C33 111.5(2) . . ?
O15 C32 H32 109.6 . . ?
O15 C32 C31 107.7(2) . . ?
O15 C32 C33 105.1(2) . . ?
C31 C32 H32 109.6 . . ?
C33 C32 H32 109.6 . . ?
C33 C32 C31 115.0(2) . . ?
C40 O11 C26 117.7(2) . . ?
C31 O14 H14 109.5 . . ?
C12 O8 C9 111.0(2) . . ?
C25 C34 H34 109.4 . . ?
C25 C34 C33 110.7(2) . . ?
C35 C34 H34 109.4 . . ?
C35 C34 C25 114.9(2) . . ?
C35 C34 C33 102.7(3) . . ?
C33 C34 H34 109.4 . . ?
C25 O10 H10 109.5 . . ?
C21 O6 C8 118.1(3) . . ?
C7 O5 H5 109.5 . . ?
O6 C8 H8 110.1 . . ?
O6 C8 C9 104.3(2) . . ?
O6 C8 C7 107.4(3) . . ?
C9 C8 H8 110.1 . . ?
C9 C8 C7 114.7(3) . . ?
C7 C8 H8 110.1 . . ?
C34 C25 H25 107.8 . . ?
O10 C25 C34 109.5(2) . . ?
O10 C25 H25 107.8 . . ?
O10 C25 C26 109.6(2) . . ?
C26 C25 C34 114.1(2) . . ?
C26 C25 H25 107.8 . . ?
O8 C9 C8 106.3(2) . . ?
O8 C9 H9 108.9 . . ?
O8 C9 C10 106.9(2) . . ?
C8 C9 H9 108.9 . . ?
C8 C9 C10 116.7(3) . . ?
C10 C9 H9 108.9 . . ?
O11 C26 C25 105.0(2) . . ?
O11 C26 H26 109.9 . . ?
O11 C26 C27 107.9(3) . . ?
C25 C26 H26 109.9 . . ?
C25 C26 C27 114.1(3) . . ?
C27 C26 H26 109.9 . . ?
O17 C36 C35 110.3(3) . . ?
O18 C36 O17 122.0(3) . . ?
O18 C36 C35 127.7(3) . . ?
O1 C1 H1A 107.6 . . ?
O1 C1 C10 108.4(2) . . ?
O1 C1 C2 109.0(3) . . ?
C10 C1 H1A 107.6 . . ?
C2 C1 H1A 107.6 . . ?
C2 C1 C10 116.4(3) . . ?
C36 C35 C34 108.0(3) . . ?
C37 C35 C34 130.5(3) . . ?
C37 C35 C36 121.5(3) . . ?
C12 C11 C10 107.4(3) . . ?
C13 C11 C12 121.6(3) . . ?
C13 C11 C10 131.0(3) . . ?
O14 C31 C32 111.3(2) . . ?
O14 C31 C39 110.3(2) . . ?
O14 C31 C30 109.9(3) . . ?
C39 C31 C32 110.6(2) . . ?
C39 C31 C30 103.0(2) . . ?
C30 C31 C32 111.4(2) . . ?
O11 C40 C41 110.5(3) . . ?
O12 C40 O11 123.5(3) . . ?
O12 C40 C41 126.0(3) . . ?
H15A C15 H15B 109.5 . . ?
H15A C15 H15C 109.5 . . ?
H15B C15 H15C 109.5 . . ?
C7 C15 H15A 109.5 . . ?
C7 C15 H15B 109.5 . . ?
C7 C15 H15C 109.5 . . ?
C31 C39 H39A 109.5 . . ?
C31 C39 H39B 109.5 . . ?
C31 C39 H39C 109.5 . . ?
H39A C39 H39B 109.5 . . ?
H39A C39 H39C 109.5 . . ?
H39B C39 H39C 109.5 . . ?
O5 C7 C8 110.7(3) . . ?
O5 C7 C15 111.0(3) . . ?
O5 C7 C6 108.7(3) . . ?
C8 C7 C15 110.0(3) . . ?
C8 C7 C6 110.0(3) . . ?
C6 C7 C15 106.2(3) . . ?
C21 C22 H22 107.0 . . ?
C21 C22 C24 107.7(4) . . ?
C23 C22 H22 107.0 . . ?
C23 C22 C21 113.9(3) . . ?
C23 C22 C24 113.8(5) . . ?
C24 C22 H22 107.0 . . ?
O9 C12 O8 121.8(3) . . ?
O9 C12 C11 128.0(3) . . ?
O8 C12 C11 110.2(3) . . ?
O15 C45 C46 113.4(3) . . ?
O16 C45 O15 123.2(3) . . ?
O16 C45 C46 123.3(3) . . ?
H28A C28 H28B 107.7 . . ?
C29 C28 H28A 108.9 . . ?
C29 C28 H28B 108.9 . . ?
C29 C28 C27 113.2(3) . . ?
C27 C28 H28A 108.9 . . ?
C27 C28 H28B 108.9 . . ?
C43 C42 H42 115.1 . . ?
C41 C42 H42 115.1 . . ?
C41 C42 C43 129.8(3) . . ?
C35 C37 H37A 120.0 . . ?
C35 C37 H37B 120.0 . . ?
H37A C37 H37B 120.0 . . ?
O2 C16 C17 109.4(3) . . ?
O3 C16 O2 123.0(3) . . ?
O3 C16 C17 127.6(3) . . ?
O13 C30 C31 119.4(3) . . ?
O13 C30 C29 121.0(3) . . ?
C29 C30 C31 119.3(3) . . ?
C9 C10 H10A 108.7 . . ?
C1 C10 C9 109.8(2) . . ?
C1 C10 H10A 108.7 . . ?
C11 C10 C9 102.5(2) . . ?
C11 C10 C1 118.2(3) . . ?
C11 C10 H10A 108.7 . . ?
C28 C29 H29A 108.8 . . ?
C28 C29 H29B 108.8 . . ?
C30 C29 C28 113.8(3) . . ?
C30 C29 H29A 108.8 . . ?
C30 C29 H29B 108.8 . . ?
H29A C29 H29B 107.7 . . ?
H5A C5 H5B 107.7 . . ?
C4 C5 H5A 108.8 . . ?
C4 C5 H5B 108.8 . . ?
C6 C5 H5A 108.8 . . ?
C6 C5 H5B 108.8 . . ?
C6 C5 C4 113.6(3) . . ?
O2 C2 C1 102.9(2) . . ?
O2 C2 H2 108.9 . . ?
O2 C2 C3 109.1(3) . . ?
C1 C2 H2 108.9 . . ?
C1 C2 C3 117.7(3) . . ?
C3 C2 H2 108.9 . . ?
C11 C13 H13A 120.0 . . ?
C11 C13 H13B 120.0 . . ?
H13A C13 H13B 120.0 . . ?
H38A C38 H38B 109.5 . . ?
H38A C38 H38C 109.5 . . ?
H38B C38 H38C 109.5 . . ?
C27 C38 H38A 109.5 . . ?
C27 C38 H38B 109.5 . . ?
C27 C38 H38C 109.5 . . ?
O17 C33 C32 106.7(2) . . ?
O17 C33 C34 106.9(2) . . ?
O17 C33 H33 109.2 . . ?
C32 C33 C34 115.3(2) . . ?
C32 C33 H33 109.2 . . ?
C34 C33 H33 109.2 . . ?
C2 C3 H3 107.5 . . ?
C2 C3 C14 109.7(3) . . ?
C2 C3 C4 116.6(3) . . ?
C14 C3 H3 107.5 . . ?
C14 C3 C4 107.8(3) . . ?
C4 C3 H3 107.5 . . ?
C42 C43 H43A 109.5 . . ?
C42 C43 H43B 109.5 . . ?
C42 C43 H43C 109.5 . . ?
H43A C43 H43B 109.5 . . ?
H43A C43 H43C 109.5 . . ?
H43B C43 H43C 109.5 . . ?
O6 C21 C22 112.2(3) . . ?
O7 C21 O6 123.8(3) . . ?
O7 C21 C22 123.9(3) . . ?
C3 C14 H14A 109.5 . . ?
C3 C14 H14B 109.5 . . ?
C3 C14 H14C 109.5 . . ?
H14A C14 H14B 109.5 . . ?
H14A C14 H14C 109.5 . . ?
H14B C14 H14C 109.5 . . ?
C5 C4 C3 118.6(3) . . ?
C5 C4 H4A 107.7 . . ?
C5 C4 H4B 107.7 . . ?
C3 C4 H4A 107.7 . . ?
C3 C4 H4B 107.7 . . ?
H4A C4 H4B 107.1 . . ?
C40 C41 C44 117.1(3) . . ?
C42 C41 C40 120.7(3) . . ?
C42 C41 C44 122.1(3) . . ?
O4 C6 C7 119.0(3) . . ?
O4 C6 C5 121.4(3) . . ?
C5 C6 C7 119.5(3) . . ?
C26 C27 C28 112.9(3) . . ?
C26 C27 H27 107.2 . . ?
C28 C27 H27 107.2 . . ?
C38 C27 C26 111.4(3) . . ?
C38 C27 C28 110.7(3) . . ?
C38 C27 H27 107.2 . . ?
C22 C23 H23A 109.5 . . ?
C22 C23 H23B 109.5 . . ?
C22 C23 H23C 109.5 . . ?
H23A C23 H23B 109.5 . . ?
H23A C23 H23C 109.5 . . ?
H23B C23 H23C 109.5 . . ?
H20A C20 H20B 109.5 . . ?
H20A C20 H20C 109.5 . . ?
H20B C20 H20C 109.5 . . ?
C17 C20 H20A 109.5 . . ?
C17 C20 H20B 109.5 . . ?
C17 C20 H20C 109.5 . . ?
C19 C18 H18 115.1 . . ?
C17 C18 H18 115.1 . . ?
C17 C18 C19 129.8(4) . . ?
H48A C48 H48B 109.5 . . ?
H48A C48 H48C 109.5 . . ?
H48B C48 H48C 109.5 . . ?
C46 C48 H48A 109.5 . . ?
C46 C48 H48B 109.5 . . ?
C46 C48 H48C 109.5 . . ?
C41 C44 H44A 109.5 . . ?
C41 C44 H44B 109.5 . . ?
C41 C44 H44C 109.5 . . ?
H44A C44 H44B 109.5 . . ?
H44A C44 H44C 109.5 . . ?
H44B C44 H44C 109.5 . . ?
C18 C19 H19A 109.5 . . ?
C18 C19 H19B 109.5 . . ?
C18 C19 H19C 109.5 . . ?
H19A C19 H19B 109.5 . . ?
H19A C19 H19C 109.5 . . ?
H19B C19 H19C 109.5 . . ?
C45 C46 H46 102.6 . . ?
C48 C46 C45 116.8(4) . . ?
C48 C46 H46 102.6 . . ?
C48 C46 C47 119.5(4) . . ?
C47 C46 C45 109.8(4) . . ?
C47 C46 H46 102.6 . . ?
C16 C17 C20 116.9(3) . . ?
C18 C17 C16 121.2(4) . . ?
C18 C17 C20 121.9(3) . . ?
C46 C47 H47A 109.5 . . ?
C46 C47 H47B 109.5 . . ?
C46 C47 H47C 109.5 . . ?
H47A C47 H47B 109.5 . . ?
H47A C47 H47C 109.5 . . ?
H47B C47 H47C 109.5 . . ?
C22 C24 H24A 109.5 . . ?
C22 C24 H24B 109.5 . . ?
C22 C24 H24C 109.5 . . ?
H24A C24 H24B 109.5 . . ?
H24A C24 H24C 109.5 . . ?
H24B C24 H24C 109.5 . . ?

loop_
_geom_torsion_atom_site_label_1
_geom_torsion_atom_site_label_2
_geom_torsion_atom_site_label_3
_geom_torsion_atom_site_label_4
_geom_torsion
_geom_torsion_site_symmetry_1
_geom_torsion_site_symmetry_2
_geom_torsion_site_symmetry_3
_geom_torsion_site_symmetry_4
_geom_torsion_publ_flag
O15 C32 C31 O14 76.0(3) . . . . ?
O15 C32 C31 C39 -47.1(3) . . . . ?
O15 C32 C31 C30 -161.0(2) . . . . ?
O15 C32 C33 O17 57.9(3) . . . . ?
O15 C32 C33 C34 176.5(2) . . . . ?
O15 C45 C46 C48 -20.1(7) . . . . ?
O15 C45 C46 C47 120.1(4) . . . . ?
O1 C1 C10 C9 75.9(3) . . . . ?
O1 C1 C10 C11 -41.1(4) . . . . ?
O1 C1 C2 O2 -65.8(3) . . . . ?
O1 C1 C2 C3 174.3(3) . . . . ?
O16 C45 C46 C48 159.9(5) . . . . ?
O16 C45 C46 C47 -60.0(6) . . . . ?
O2 C16 C17 C20 12.8(4) . . . . ?
O2 C16 C17 C18 -168.1(3) . . . . ?
O2 C2 C3 C14 76.5(3) . . . . ?
O2 C2 C3 C4 -46.3(4) . . . . ?
O17 C36 C35 C34 -3.7(3) . . . . ?
O17 C36 C35 C37 174.8(3) . . . . ?
C32 O15 C45 O16 2.8(5) . . . . ?
C32 O15 C45 C46 -177.2(3) . . . . ?
C32 C31 C30 O13 36.5(4) . . . . ?
C32 C31 C30 C29 -149.3(3) . . . . ?
O11 C26 C27 C28 -62.9(3) . . . . ?
O11 C26 C27 C38 62.4(4) . . . . ?
O11 C40 C41 C42 -166.4(3) . . . . ?
O11 C40 C41 C44 14.4(5) . . . . ?
O14 C31 C30 O13 160.3(3) . . . . ?
O14 C31 C30 C29 -25.6(4) . . . . ?
O8 C9 C10 C1 -139.1(2) . . . . ?
O8 C9 C10 C11 -12.7(3) . . . . ?
C34 C25 C26 O11 -176.2(2) . . . . ?
C34 C25 C26 C27 65.8(3) . . . . ?
O10 C25 C26 O11 -53.0(3) . . . . ?
O10 C25 C26 C27 -171.1(2) . . . . ?
O6 C8 C9 O8 59.7(3) . . . . ?
O6 C8 C9 C10 178.8(2) . . . . ?
O6 C8 C7 O5 67.4(3) . . . . ?
O6 C8 C7 C15 -55.7(3) . . . . ?
O6 C8 C7 C6 -172.4(2) . . . . ?
O5 C7 C6 O4 169.2(3) . . . . ?
O5 C7 C6 C5 -14.1(4) . . . . ?
O18 C36 C35 C34 176.8(3) . . . . ?
O18 C36 C35 C37 -4.7(5) . . . . ?
O12 C40 C41 C42 14.1(6) . . . . ?
O12 C40 C41 C44 -165.0(4) . . . . ?
C8 O6 C21 O7 -11.0(5) . . . . ?
C8 O6 C21 C22 172.0(3) . . . . ?
C8 C9 C10 C1 102.2(3) . . . . ?
C8 C9 C10 C11 -131.4(3) . . . . ?
C8 C7 C6 O4 47.7(4) . . . . ?
C8 C7 C6 C5 -135.5(3) . . . . ?
O13 C30 C29 C28 -101.6(4) . . . . ?
C25 C34 C35 C36 127.1(3) . . . . ?
C25 C34 C35 C37 -51.2(5) . . . . ?
C25 C34 C33 O17 -130.8(2) . . . . ?
C25 C34 C33 C32 110.7(3) . . . . ?
C25 C26 C27 C28 53.4(4) . . . . ?
C25 C26 C27 C38 178.7(3) . . . . ?
C9 O8 C12 O9 -178.4(3) . . . . ?
C9 O8 C12 C11 1.7(3) . . . . ?
C9 C8 C7 O5 -48.0(4) . . . . ?
C9 C8 C7 C15 -171.1(3) . . . . ?
C9 C8 C7 C6 72.2(3) . . . . ?
C26 O11 C40 O12 7.1(5) . . . . ?
C26 O11 C40 C41 -172.4(3) . . . . ?
C36 O17 C33 C32 129.9(3) . . . . ?
C36 O17 C33 C34 6.0(3) . . . . ?
C1 C2 C3 C14 -166.9(3) . . . . ?
C1 C2 C3 C4 70.3(4) . . . . ?
C35 C34 C25 O10 -33.5(4) . . . . ?
C35 C34 C25 C26 89.7(3) . . . . ?
C35 C34 C33 O17 -7.7(3) . . . . ?
C35 C34 C33 C32 -126.2(3) . . . . ?
C31 C32 C33 O17 176.2(2) . . . . ?
C31 C32 C33 C34 -65.2(3) . . . . ?
C31 C30 C29 C28 84.3(4) . . . . ?
C40 O11 C26 C25 125.9(3) . . . . ?
C40 O11 C26 C27 -112.0(3) . . . . ?
C15 C7 C6 O4 -71.3(4) . . . . ?
C15 C7 C6 C5 105.5(3) . . . . ?
C39 C31 C30 O13 -82.1(3) . . . . ?
C39 C31 C30 C29 92.0(3) . . . . ?
O3 C16 C17 C20 -166.7(4) . . . . ?
O3 C16 C17 C18 12.3(6) . . . . ?
C7 C8 C9 O8 177.0(2) . . . . ?
C7 C8 C9 C10 -64.0(4) . . . . ?
C12 O8 C9 C8 132.5(3) . . . . ?
C12 O8 C9 C10 7.3(3) . . . . ?
C12 C11 C10 C9 13.7(3) . . . . ?
C12 C11 C10 C1 134.5(3) . . . . ?
C45 O15 C32 C31 102.5(3) . . . . ?
C45 O15 C32 C33 -134.5(3) . . . . ?
C16 O2 C2 C1 124.1(3) . . . . ?
C16 O2 C2 C3 -110.2(3) . . . . ?
C10 C1 C2 O2 171.4(2) . . . . ?
C10 C1 C2 C3 51.4(4) . . . . ?
C10 C11 C12 O9 169.9(3) . . . . ?
C10 C11 C12 O8 -10.3(3) . . . . ?
C29 C28 C27 C26 -129.2(3) . . . . ?
C29 C28 C27 C38 105.2(3) . . . . ?
C2 O2 C16 O3 11.8(5) . . . . ?
C2 O2 C16 C17 -167.8(3) . . . . ?
C2 C1 C10 C9 -160.9(3) . . . . ?
C2 C1 C10 C11 82.1(4) . . . . ?
C2 C3 C4 C5 -49.8(4) . . . . ?
C13 C11 C12 O9 -9.9(5) . . . . ?
C13 C11 C12 O8 169.9(3) . . . . ?
C13 C11 C10 C9 -166.5(3) . . . . ?
C13 C11 C10 C1 -45.7(5) . . . . ?
C33 O17 C36 O18 178.0(3) . . . . ?
C33 O17 C36 C35 -1.5(3) . . . . ?
C33 C32 C31 O14 -40.8(3) . . . . ?
C33 C32 C31 C39 -163.8(3) . . . . ?
C33 C32 C31 C30 82.2(3) . . . . ?
C33 C34 C25 O10 82.2(3) . . . . ?
C33 C34 C25 C26 -154.6(2) . . . . ?
C33 C34 C35 C36 6.9(3) . . . . ?
C33 C34 C35 C37 -171.5(3) . . . . ?
C43 C42 C41 C40 2.7(6) . . . . ?
C43 C42 C41 C44 -178.2(4) . . . . ?
C21 O6 C8 C9 -112.0(3) . . . . ?
C21 O6 C8 C7 125.9(3) . . . . ?
C14 C3 C4 C5 -173.7(3) . . . . ?
C4 C5 C6 O4 -28.0(4) . . . . ?
C4 C5 C6 C7 155.3(3) . . . . ?
C6 C5 C4 C3 -56.6(4) . . . . ?
C27 C28 C29 C30 55.9(4) . . . . ?
C23 C22 C21 O6 -32.8(5) . . . . ?
C23 C22 C21 O7 150.1(5) . . . . ?
C19 C18 C17 C16 0.2(7) . . . . ?
C19 C18 C17 C20 179.2(4) . . . . ?
C24 C22 C21 O6 94.5(5) . . . . ?
C24 C22 C21 O7 -82.6(6) . . . . ?

_shelx_estimated_absorpt_T_max   0.914
_shelx_estimated_absorpt_T_min   0.733
_shelx_res_checksum              60658
_shelx_res_file                  
;
    exp_5446.res created by SHELXL-2014/7

TITL exp_5446 in P212121 #19
CELL 1.54184 9.8307 17.79083 27.10641 90 90 90
ZERR 8 0.00123 0.00133 0.00204 0 0 0
LATT -1
SYMM 0.5-X,-Y,0.5+Z
SYMM 0.5+X,0.5-Y,-Z
SYMM -X,0.5+Y,0.5-Z

SFAC C H O
UNIT 192 272 72

L.S. 3
PLAN  5
SIZE 0.36 0.4 0.11
TEMP -163.7(1)
REM Best SHELXD solution FINAL CC 77.42
REM Fragments: 72 1
REM reset to P212121 #19
bond $H
conf
htab
fmap 2
acta
OMIT -5 3 29
REM <HKL>D:/zouzhongmei/exp_5446/struct/olex2_exp_5446/exp_5446.hkl</HKL>

WGHT    0.063100    1.843000
FVAR       3.97235
O15   3   -0.921675   -0.221708   -0.219332    11.00000    0.02576    0.01641 =
         0.02150   -0.00078    0.00604    0.00072
O1    3   -1.230990   -0.118092   -0.224919    11.00000    0.01775    0.01567 =
         0.02789   -0.00099    0.00023   -0.00029
AFIX 147
H1    2   -1.292856   -0.149867   -0.229604    11.00000   -1.50000
AFIX   0

O16   3   -0.890521   -0.341582   -0.195713    11.00000    0.03554    0.01853 =
         0.02625    0.00317   -0.00151   -0.00023
O2    3   -1.385134   -0.078231   -0.143286    11.00000    0.02635    0.02226 =
         0.02672    0.00299    0.00356   -0.00637
O4    3   -1.429944    0.149351   -0.246974    11.00000    0.02515    0.01512 =
         0.04120   -0.00269    0.00374    0.00065
O17   3   -0.676787   -0.186654   -0.257043    11.00000    0.01995    0.02233 =
         0.02209   -0.00138   -0.00315   -0.00205
C32   1   -0.895443   -0.242937   -0.269965    11.00000    0.02049    0.01418 =
         0.01902   -0.00006    0.00319    0.00159
AFIX  13
H32   2   -0.851871   -0.293709   -0.270887    11.00000   -1.20000
AFIX   0
O11   3   -0.858111   -0.096373   -0.459015    11.00000    0.02568    0.01944 =
         0.02194    0.00299    0.00187    0.00413

O9    3   -0.918603    0.012584   -0.330808    11.00000    0.02338    0.02404 =
         0.04051   -0.00183    0.01054    0.00240
O14   3   -1.082327   -0.172454   -0.308084    11.00000    0.02052    0.01698 =
         0.02607    0.00301    0.00513    0.00312
AFIX 147
H14   2   -1.114525   -0.153047   -0.282360    11.00000   -1.50000
AFIX   0

O8    3   -1.143503    0.001478   -0.339346    11.00000    0.02373    0.02028 =
         0.02218   -0.00182    0.00211    0.00270
C34   1   -0.743848   -0.197048   -0.342753    11.00000    0.01829    0.01440 =
         0.02191   -0.00018    0.00337   -0.00049
AFIX  13
H34   2   -0.772525   -0.248065   -0.354225    11.00000   -1.20000
AFIX   0
O10   3   -0.721790   -0.070030   -0.374752    11.00000    0.01780    0.01464 =
         0.02693    0.00038    0.00105   -0.00029
AFIX 147
H10   2   -0.772505   -0.033217   -0.368568    11.00000   -1.50000
AFIX   0

O6    3   -1.389496    0.027727   -0.378826    11.00000    0.03250    0.02243 =
         0.02649   -0.00095   -0.01025   -0.00087
O5    3   -1.555891   -0.020112   -0.296182    11.00000    0.02632    0.01723 =
         0.03425    0.00345   -0.00982   -0.00685
AFIX 147
H5    2   -1.589508   -0.034978   -0.322949    11.00000   -1.50000
AFIX   0

O18   3   -0.451151   -0.192674   -0.263499    11.00000    0.01871    0.02413 =
         0.03764   -0.00029   -0.00650   -0.00266
O12   3   -0.687757   -0.106757   -0.513955    11.00000    0.04347    0.03104 =
         0.03277    0.00841    0.01488    0.01060
C8    1   -1.366099    0.052973   -0.328622    11.00000    0.02254    0.01653 =
         0.02511    0.00094   -0.00565   -0.00088
AFIX  13
H8    2   -1.325674    0.104552   -0.328767    11.00000   -1.20000
AFIX   0

O13   3   -0.953258   -0.347382   -0.346304    11.00000    0.02382    0.02129 =
         0.03556   -0.00716   -0.00008    0.00081
C25   1   -0.801920   -0.136738   -0.378079    11.00000    0.01469    0.01586 =
         0.02149    0.00049    0.00290   -0.00059
AFIX  13
H25   2   -0.896054   -0.124218   -0.366767    11.00000   -1.20000
AFIX   0

C9    1   -1.264236   -0.003300   -0.307887    11.00000    0.02114    0.01581 =
         0.02184   -0.00146    0.00000   -0.00045
AFIX  13
H9    2   -1.303483   -0.054997   -0.310551    11.00000   -1.20000
AFIX   0

C26   1   -0.810675   -0.162076   -0.432209    11.00000    0.02283    0.01662 =
         0.02248    0.00271    0.00024    0.00303
AFIX  13
H26   2   -0.718422   -0.176942   -0.444307    11.00000   -1.20000
AFIX   0
C36   1   -0.560993   -0.191815   -0.283077    11.00000    0.01635    0.01225 =
         0.03605    0.00082    0.00222   -0.00087

C1    1   -1.290306   -0.044691   -0.219383    11.00000    0.01626    0.01720 =
         0.02366   -0.00026   -0.00019    0.00054
AFIX  13
H1A   2   -1.387122   -0.047924   -0.230501    11.00000   -1.20000
AFIX   0

C35   1   -0.591364   -0.195317   -0.336624    11.00000    0.02055    0.01509 =
         0.02653    0.00186    0.00141    0.00145
C11   1   -1.063765    0.003171   -0.258771    11.00000    0.01788    0.01227 =
         0.02775   -0.00080   -0.00069   -0.00005
C31   1   -1.034212   -0.245669   -0.297346    11.00000    0.01739    0.01596 =
         0.02530    0.00292    0.00438    0.00018
C40   1   -0.783260   -0.072679   -0.497859    11.00000    0.03073    0.02024 =
         0.01902   -0.00200    0.00205    0.00154
O7    3   -1.302939    0.134451   -0.410840    11.00000    0.05696    0.02428 =
         0.02829    0.00341   -0.00395   -0.00197
C15   1   -1.606645    0.103403   -0.331072    11.00000    0.01976    0.02436 =
         0.04867    0.01035   -0.00410    0.00059
AFIX 137
H15A  2   -1.617895    0.083203   -0.364459    11.00000   -1.50000
H15B  2   -1.571744    0.154918   -0.332996    11.00000   -1.50000
H15C  2   -1.694712    0.103455   -0.314132    11.00000   -1.50000
AFIX   0

C39   1   -1.140250   -0.289271   -0.266713    11.00000    0.01773    0.02023 =
         0.03261    0.00354    0.00517    0.00127
AFIX 137
H39A  2   -1.105977   -0.339906   -0.259775    11.00000   -1.50000
H39B  2   -1.225480   -0.292828   -0.285319    11.00000   -1.50000
H39C  2   -1.156681   -0.262788   -0.235576    11.00000   -1.50000
AFIX   0

O3    3   -1.238146   -0.111669   -0.083793    11.00000    0.04710    0.04851 =
         0.03719    0.01635   -0.00531   -0.00869
C7    1   -1.505065    0.053942   -0.302104    11.00000    0.01785    0.01548 =
         0.03626    0.00573   -0.00560   -0.00082
C22   1   -1.357458    0.033460   -0.466009    11.00000    0.05050    0.03476 =
         0.02534   -0.00039   -0.00463   -0.00320
AFIX  13
H22   2   -1.283272    0.053681   -0.487479    11.00000   -1.20000
AFIX   0
C12   1   -1.029733    0.006505   -0.312066    11.00000    0.02196    0.01160 =
         0.03028   -0.00224    0.00228    0.00319

C45   1   -0.918424   -0.277943   -0.185562    11.00000    0.03142    0.02403 =
         0.02174    0.00090    0.00144   -0.00887
C28   1   -1.056816   -0.208812   -0.421303    11.00000    0.02215    0.02433 =
         0.03137   -0.00109   -0.00860    0.00159
AFIX  23
H28A  2   -1.053431   -0.161659   -0.401948    11.00000   -1.20000
H28B  2   -1.119071   -0.200600   -0.449500    11.00000   -1.20000
AFIX   0
C42   1   -0.796105    0.027208   -0.560259    11.00000    0.03407    0.02405 =
         0.03293    0.00455   -0.00807   -0.00140
AFIX  43
H42   2   -0.831246    0.075274   -0.568665    11.00000   -1.20000
AFIX   0
C37   1   -0.493366   -0.194856   -0.370024    11.00000    0.02028    0.03806 =
         0.03502    0.00246    0.00321    0.00372
AFIX  93
H37A  2   -0.400946   -0.192236   -0.359931    11.00000   -1.20000
H37B  2   -0.515368   -0.197146   -0.404118    11.00000   -1.20000
AFIX   0

C16   1   -1.342346   -0.122480   -0.105702    11.00000    0.03170    0.02772 =
         0.02638   -0.00147    0.00493    0.00087
C30   1   -1.024503   -0.292128   -0.345278    11.00000    0.01790    0.02188 =
         0.02778    0.00061    0.00307   -0.00433
C10   1   -1.216112    0.009750   -0.254281    11.00000    0.01551    0.01771 =
         0.02117   -0.00147   -0.00035    0.00203
AFIX  13
H10A  2   -1.239220    0.062432   -0.244525    11.00000   -1.20000
AFIX   0

C29   1   -1.114664   -0.271926   -0.388536    11.00000    0.02155    0.02648 =
         0.03286   -0.00678    0.00040   -0.00273
AFIX  23
H29A  2   -1.204648   -0.256070   -0.375864    11.00000   -1.20000
H29B  2   -1.128602   -0.317331   -0.409036    11.00000   -1.20000
AFIX   0

C5    1   -1.558387    0.053899   -0.206278    11.00000    0.01978    0.01970 =
         0.04133   -0.00201    0.00884    0.00116
AFIX  23
H5A   2   -1.556990   -0.001339   -0.210665    11.00000   -1.20000
H5B   2   -1.654740    0.069975   -0.205067    11.00000   -1.20000
AFIX   0
C2    1   -1.290967   -0.023604   -0.164569    11.00000    0.02073    0.02175 =
         0.02644    0.00154    0.00154   -0.00613
AFIX  13
H2    2   -1.198161   -0.032417   -0.150616    11.00000   -1.20000
AFIX   0
C13   1   -0.968429   -0.004106   -0.224704    11.00000    0.01927    0.02810 =
         0.03193   -0.00082   -0.00274   -0.00189
AFIX  93
H13A  2   -0.875522   -0.007335   -0.234111    11.00000   -1.20000
H13B  2   -0.992828   -0.006104   -0.190818    11.00000   -1.20000
AFIX   0

C38   1   -0.918242   -0.247539   -0.496191    11.00000    0.04087    0.03304 =
         0.02651   -0.00731   -0.00257   -0.00360
AFIX 137
H38A  2   -0.954749   -0.205234   -0.515187    11.00000   -1.50000
H38B  2   -0.977280   -0.291447   -0.500454    11.00000   -1.50000
H38C  2   -0.826495   -0.259522   -0.507941    11.00000   -1.50000
AFIX   0
C33   1   -0.795634   -0.184044   -0.289235    11.00000    0.01652    0.01648 =
         0.02122    0.00008   -0.00196    0.00082
AFIX  13
H33   2   -0.838460   -0.133175   -0.286985    11.00000   -1.20000
AFIX   0

C3    1   -1.337593    0.055876   -0.150678    11.00000    0.03124    0.02162 =
         0.02375   -0.00454    0.00596   -0.00765
AFIX  13
H3    2   -1.285856    0.092013   -0.171806    11.00000   -1.20000
AFIX   0

C43   1   -0.704956   -0.007128   -0.597822    11.00000    0.03737    0.03672 =
         0.02674    0.00621   -0.00211   -0.00681
AFIX 137
H43A  2   -0.728202    0.012434   -0.630551    11.00000   -1.50000
H43B  2   -0.716389   -0.061848   -0.597531    11.00000   -1.50000
H43C  2   -0.610229    0.005408   -0.590132    11.00000   -1.50000
AFIX   0

C21   1   -1.343866    0.071647   -0.416259    11.00000    0.03347    0.02673 =
         0.02511    0.00381   -0.00565    0.00501
C14   1   -1.299929    0.072414   -0.096555    11.00000    0.04309    0.03102 =
         0.02775   -0.00580    0.00712   -0.01175
AFIX 137
H14A  2   -1.345687    0.036214   -0.074940    11.00000   -1.50000
H14B  2   -1.328928    0.123463   -0.087958    11.00000   -1.50000
H14C  2   -1.201227    0.068079   -0.092357    11.00000   -1.50000
AFIX   0
C4    1   -1.490722    0.073285   -0.157254    11.00000    0.03349    0.02235 =
         0.03168   -0.00453    0.01019   -0.00296
AFIX  23
H4A   2   -1.540709    0.046446   -0.130892    11.00000   -1.20000
H4B   2   -1.503721    0.127755   -0.151458    11.00000   -1.20000
AFIX   0

C41   1   -0.835819    0.000783   -0.516695    11.00000    0.03013    0.02490 =
         0.03159    0.00105   -0.00218    0.00223
C6    1   -1.490398    0.090439   -0.250647    11.00000    0.01451    0.01671 =
         0.03900   -0.00007    0.00092    0.00388
C27   1   -0.912300   -0.226270   -0.441383    11.00000    0.02806    0.02204 =
         0.02201   -0.00103   -0.00140    0.00016
AFIX  13
H27   2   -0.877977   -0.271262   -0.423106    11.00000   -1.20000
AFIX   0

C23   1   -1.339851   -0.050099   -0.464168    11.00000    0.11449    0.03504 =
         0.03205   -0.00619    0.01037    0.00057
AFIX 137
H23A  2   -1.252315   -0.062176   -0.448792    11.00000   -1.50000
H23B  2   -1.342039   -0.070453   -0.497754    11.00000   -1.50000
H23C  2   -1.413675   -0.072351   -0.444753    11.00000   -1.50000
AFIX   0
C20   1   -1.550887   -0.196217   -0.137050    11.00000    0.03327    0.02282 =
         0.03954    0.00194    0.00330   -0.00449
AFIX 137
H20A  2   -1.506040   -0.207571   -0.168467    11.00000   -1.50000
H20B  2   -1.605243   -0.150347   -0.140529    11.00000   -1.50000
H20C  2   -1.610317   -0.238143   -0.127813    11.00000   -1.50000
AFIX   0
C18   1   -1.438924   -0.227791   -0.057598    11.00000    0.04593    0.02722 =
         0.03553   -0.00195    0.00784   -0.00345
AFIX  43
H18   2   -1.507141   -0.265501   -0.055686    11.00000   -1.20000
AFIX   0

C48   1   -0.939983   -0.172705   -0.123849    11.00000    0.06226    0.05651 =
         0.04408   -0.02634    0.02801   -0.02663
AFIX 137
H48A  2   -0.850723   -0.155093   -0.135054    11.00000   -1.50000
H48B  2   -0.948723   -0.164081   -0.088282    11.00000   -1.50000
H48C  2   -1.011586   -0.145099   -0.141297    11.00000   -1.50000
AFIX   0
C44   1   -0.933042    0.043267   -0.483929    11.00000    0.06515    0.03594 =
         0.04422    0.01049    0.01177    0.02527
AFIX 137
H44A  2   -1.014984    0.012991   -0.478539    11.00000   -1.50000
H44B  2   -0.958068    0.090800   -0.499786    11.00000   -1.50000
H44C  2   -0.889263    0.053624   -0.452168    11.00000   -1.50000
AFIX   0

C19   1   -1.341415   -0.226010   -0.015088    11.00000    0.06753    0.04227 =
         0.03023    0.00583    0.00058   -0.00380
AFIX 137
H19A  2   -1.390676   -0.213351    0.015225    11.00000   -1.50000
H19B  2   -1.271196   -0.188064   -0.021279    11.00000   -1.50000
H19C  2   -1.298633   -0.275450   -0.011424    11.00000   -1.50000
AFIX   0

C46   1   -0.953191   -0.252468   -0.134091    11.00000    0.08897    0.03272 =
         0.02969   -0.00249    0.01844   -0.01620
AFIX  13
H46   2   -0.878110   -0.274800   -0.113974    11.00000   -1.20000
AFIX   0

C17   1   -1.444347   -0.184765   -0.097397    11.00000    0.03446    0.02636 =
         0.03064   -0.00107    0.00911    0.00394
C47   1   -1.073994   -0.293459   -0.116167    11.00000    0.06329    0.05983 =
         0.05581   -0.02699    0.03785   -0.02809
AFIX 137
H47A  2   -1.155267   -0.274650   -0.133075    11.00000   -1.50000
H47B  2   -1.083709   -0.285718   -0.080546    11.00000   -1.50000
H47C  2   -1.063218   -0.347229   -0.122978    11.00000   -1.50000
AFIX   0

C24   1   -1.491187    0.058405   -0.488576    11.00000    0.07177    0.10226 =
         0.05644   -0.03090   -0.03618    0.02013
AFIX 137
H24A  2   -1.496014    0.113425   -0.488488    11.00000   -1.50000
H24B  2   -1.566832    0.037924   -0.469243    11.00000   -1.50000
H24C  2   -1.497140    0.039988   -0.522580    11.00000   -1.50000
AFIX   0
HKLF 4

REM  exp_5446 in P212121 #19
REM R1 =  0.0459 for    8334 Fo > 4sig(Fo)  and  0.0494 for all    8922 data
REM    611 parameters refined using      0 restraints

END

WGHT      0.0631      1.8429

REM Instructions for potential hydrogen bonds
EQIV $1 x-1, y, z
HTAB O1 O18_$1
HTAB O14 O1
HTAB C34 O13
HTAB O10 O9
HTAB O5 O10_$1
EQIV $2 -x-2, y+1/2, -z-1/2
HTAB C8 O16_$2
HTAB C25 O9
HTAB C25 O14
HTAB C1 O5
HTAB C10 O4
EQIV $3 x-1/2, -y-1/2, -z-1
HTAB C29 O12_$3
HTAB C3 O13_$2
HTAB C27 O13
EQIV $4 -x-2, y-1/2, -z-1/2
HTAB C46 O7_$4

REM Highest difference peak  0.488,  deepest hole -0.371,  1-sigma level  0.049
Q1    1  -1.0341 -0.2401 -0.1430  11.00000  0.05    0.49
Q2    1  -1.4484  0.0209 -0.4576  11.00000  0.05    0.37
Q3    1  -0.8775 -0.2019 -0.1074  11.00000  0.05    0.32
Q4    1  -1.4223  0.0577 -0.4058  11.00000  0.05    0.32
Q5    1  -1.0823 -0.2213 -0.3894  11.00000  0.05    0.26
;
_shelx_SHELXL_version_number     2014/7
_shelx_space_group_comment       
;
The symmetry employed for this shelxl refinement is uniquely defined
by the following loop, which should always be used as a source of
symmetry information in preference to the above space-group names.
They are only intended as comments.
;
